# Supplementary material for: Biglycan regulates bone development and regeneration
Source: Front Physiol. 2023 Feb 16;14:1119368. doi: 10.3389/fphys.2023.1119368 (PMC9979216; doi:10.3389/fphys.2023.1119368)
Supplement: Supplementary file 7 [file Table1.XLSX]

## Sheet: Sheet1
p_val	avg_log2FC	pct.1	pct.2	p_val_adj	cluster	gene
0	1.42506	0.964	0.487	0	embryonic fibroblasts	Vcan
0	1.26858	0.944	0.403	0	embryonic fibroblasts	Igf1
0	1.24152	0.967	0.571	0	embryonic fibroblasts	Nrk
0	1.23365	0.531	0.131	0	embryonic fibroblasts	Rbp4
0	1.20064	0.874	0.504	0	embryonic fibroblasts	Ndn
0	1.18735	0.722	0.254	0	embryonic fibroblasts	Smoc2
0	1.1846	0.986	0.588	0	embryonic fibroblasts	Col6a3
0	1.1657	0.735	0.194	0	embryonic fibroblasts	Ebf2
0	1.15381	0.999	0.809	0	embryonic fibroblasts	Dlk1
0	1.12435	0.898	0.419	0	embryonic fibroblasts	Plpp3
0	1.10658	0.986	0.651	0	embryonic fibroblasts	Col6a1
0	1.0872	0.585	0.119	0	embryonic fibroblasts	Ntm
0	1.06838	0.533	0.142	0	embryonic fibroblasts	Ly6h
0	1.06315	0.942	0.541	0	embryonic fibroblasts	Basp1
0	1.05582	0.593	0.136	0	embryonic fibroblasts	Cntfr
0	1.05416	0.696	0.232	0	embryonic fibroblasts	Slc16a2
0	1.05205	0.841	0.335	0	embryonic fibroblasts	Tshz2
0	1.05047	0.823	0.392	0	embryonic fibroblasts	Tcf7l2
0	1.02181	0.929	0.512	0	embryonic fibroblasts	Capn6
0	1.01524	0.983	0.604	0	embryonic fibroblasts	Col6a2
0	1.00659	0.665	0.204	0	embryonic fibroblasts	Serpine2
0	0.995717	0.739	0.307	0	embryonic fibroblasts	Ank2
0	0.992744	0.989	0.646	0	embryonic fibroblasts	Plagl1
0	0.992675	0.997	0.77	0	embryonic fibroblasts	Itm2a
0	0.95195	0.641	0.174	0	embryonic fibroblasts	Sparcl1
0	0.932843	0.477	0.11	0	embryonic fibroblasts	Ngfr
0	0.929356	0.971	0.634	0	embryonic fibroblasts	Maged2
0	0.92129	0.994	0.764	0	embryonic fibroblasts	Peg3
0	0.892063	0.788	0.372	0	embryonic fibroblasts	Nid1
0	0.868511	0.345	0.068	0	embryonic fibroblasts	Nppc
0	0.868466	0.983	0.67	0	embryonic fibroblasts	Nfib
0	0.851125	0.746	0.331	0	embryonic fibroblasts	Lamb1
0	0.842125	0.659	0.323	0	embryonic fibroblasts	Phactr2
0	0.841484	0.338	0.079	0	embryonic fibroblasts	Crlf1
0	0.817237	0.664	0.268	0	embryonic fibroblasts	Runx1t1
0	0.816476	0.758	0.363	0	embryonic fibroblasts	Zfhx4
0	0.805481	0.54	0.17	0	embryonic fibroblasts	Fap
0	0.80378	0.996	0.75	0	embryonic fibroblasts	Mest
0	0.80252	0.627	0.252	0	embryonic fibroblasts	Zim1
0	1.73985	0.916	0.353	0	osteoblasts 1	Akap12
0	1.68297	0.796	0.23	0	osteoblasts 1	Mfap5
0	1.61133	0.654	0.135	0	osteoblasts 1	Fst
0	1.47149	0.988	0.566	0	osteoblasts 1	Postn
0	1.4226	0.984	0.642	0	osteoblasts 1	Ptn
0	1.39477	0.723	0.233	0	osteoblasts 1	Clec3b
0	1.34829	0.933	0.427	0	osteoblasts 1	Igf1
0	1.32944	0.837	0.419	0	osteoblasts 1	Fbn1
0	1.2781	0.574	0.156	0	osteoblasts 1	Gap43
0	1.26357	0.787	0.323	0	osteoblasts 1	Sfrp2
0	1.24045	0.631	0.191	0	osteoblasts 1	Col5a3
0	1.2108	0.636	0.179	0	osteoblasts 1	Tnxb
0	1.14155	0.643	0.207	0	osteoblasts 1	Sema3c
0	1.14105	0.655	0.263	0	osteoblasts 1	Aspn
0	1.13775	0.913	0.52	0	osteoblasts 1	S100a6
0	1.12351	0.779	0.322	0	osteoblasts 1	Creb5
0	1.11604	0.988	0.66	0	osteoblasts 1	Plagl1
0	1.0978	0.791	0.337	0	osteoblasts 1	Itih5
0	1.09326	0.862	0.436	0	osteoblasts 1	Ogn
0	1.08889	0.977	0.65	0	osteoblasts 1	Fstl1
0	1.05536	0.997	0.819	0	osteoblasts 1	Meg3
0	1.05053	0.542	0.169	0	osteoblasts 1	Tmem158
0	1.05014	0.83	0.425	0	osteoblasts 1	Gsn
0	1.04274	0.625	0.25	0	osteoblasts 1	Tppp3
0	1.0396	0.79	0.36	0	osteoblasts 1	Tshz2
0	1.01434	0.589	0.183	0	osteoblasts 1	Col6a6
0	1.01331	0.86	0.388	0	osteoblasts 1	Agtr2
0	1.00883	0.999	0.817	0	osteoblasts 1	Dlk1
0	0.989665	0.752	0.347	0	osteoblasts 1	Dpysl3
0	0.988333	0.558	0.176	0	osteoblasts 1	Ccn3
0	0.984511	0.552	0.164	0	osteoblasts 1	Uchl1
0	0.979433	0.919	0.51	0	osteoblasts 1	Vcan
0	0.973503	0.994	0.78	0	osteoblasts 1	Itm2a
0	0.968338	0.31	0.044	0	osteoblasts 1	Nefm
0	0.949055	0.959	0.583	0	osteoblasts 1	Dcn
0	0.946834	0.736	0.356	0	osteoblasts 1	Fbln2
0	0.935021	0.917	0.563	0	osteoblasts 1	Fn1
0	0.914306	0.495	0.157	0	osteoblasts 1	Dkk2
0	0.913521	0.952	0.621	0	osteoblasts 1	Gpc3
0	0.9004	0.266	0.032	0	osteoblasts 1	Nefl
0	0.899316	0.788	0.379	0	osteoblasts 1	Col14a1
0	0.897859	1	0.841	0	osteoblasts 1	Col3a1
0	0.89601	0.96	0.649	0	osteoblasts 1	Maged2
0	0.892106	0.641	0.247	0	osteoblasts 1	Cd34
0	0.888159	0.665	0.283	0	osteoblasts 1	Dclk1
0	0.884543	0.348	0.069	0	osteoblasts 1	Clu
0	0.871218	0.88	0.431	0	osteoblasts 1	Ebf1
0	0.8526	0.66	0.293	0	osteoblasts 1	Rbp1
0	0.846254	0.623	0.255	0	osteoblasts 1	Cd248
2.04003e-240	0.979428	0.338	0.106	4.22429e-236	osteoblasts 1	Igfbp6
0	2.01331	0.768	0.326	0	skeletal progenitors	Sfrp2
0	1.76945	0.657	0.17	0	skeletal progenitors	Ecrg4
0	1.59531	0.976	0.644	0	skeletal progenitors	Ptn
0	1.48215	0.675	0.313	0	skeletal progenitors	Eln
0	1.43384	0.635	0.266	0	skeletal progenitors	Aspn
0	1.42097	0.625	0.273	0	skeletal progenitors	Foxp1
0	1.31385	0.48	0.16	0	skeletal progenitors	Dkk2
0	1.21193	0.815	0.441	0	skeletal progenitors	Ogn
0	1.19125	0.45	0.148	0	skeletal progenitors	Gas2
0	1.17168	0.912	0.598	0	skeletal progenitors	Fbn2
0	1.13037	0.843	0.565	0	skeletal progenitors	Gas1
0	1.11067	0.926	0.579	0	skeletal progenitors	Igfbp4
0	1.08767	0.926	0.648	0	skeletal progenitors	Mdk
0	0.995423	0.363	0.1	0	skeletal progenitors	Foxp2
1.88967e-291	0.853606	0.761	0.389	3.91295e-287	skeletal progenitors	Mgp
1.6583e-286	0.879017	0.949	0.687	3.43383e-282	skeletal progenitors	Nfib
2.95864e-275	0.84294	0.921	0.629	6.12645e-271	skeletal progenitors	Mfap2
1.40666e-250	0.944515	0.909	0.574	2.91277e-246	skeletal progenitors	Postn
7.46574e-248	1.632	0.529	0.243	1.54593e-243	skeletal progenitors	Igfbp2
1.87055e-237	0.808221	0.998	0.931	3.87335e-233	skeletal progenitors	Malat1
7.68304e-222	0.914635	0.418	0.165	1.59093e-217	skeletal progenitors	Ltbp1
5.27385e-221	0.988096	0.695	0.419	1.09206e-216	skeletal progenitors	Mfap4
1.6302e-217	0.877444	0.738	0.444	3.37566e-213	skeletal progenitors	Ebf1
6.77238e-208	1.07997	0.739	0.444	1.40236e-203	skeletal progenitors	Igf1
7.80116e-205	0.821787	0.451	0.198	1.61539e-200	skeletal progenitors	Pitx1
8.79306e-205	0.884778	0.6	0.319	1.82078e-200	skeletal progenitors	Angptl1
1.23458e-195	0.847075	0.566	0.306	2.55644e-191	skeletal progenitors	Sulf2
9.4192e-188	0.893028	0.491	0.232	1.95043e-183	skeletal progenitors	Htra1
2.95655e-178	0.808149	0.363	0.149	6.12213e-174	skeletal progenitors	Plce1
5.52816e-177	0.826579	0.411	0.185	1.14472e-172	skeletal progenitors	Fbln5
1.27953e-175	0.809583	0.624	0.367	2.64952e-171	skeletal progenitors	Fbln2
7.47231e-167	0.806223	0.529	0.284	1.54729e-162	skeletal progenitors	Lox
7.42067e-166	0.85735	0.626	0.404	1.5366e-161	skeletal progenitors	Sox4
2.98825e-164	0.903165	0.608	0.367	6.18778e-160	skeletal progenitors	Prrx1
5.22021e-164	0.81702	0.624	0.387	1.08095e-159	skeletal progenitors	Kctd12
8.40904e-141	0.978305	0.525	0.301	1.74126e-136	skeletal progenitors	Bgn
5.10685e-139	0.860758	0.49	0.285	1.05748e-134	skeletal progenitors	Mir99ahg
4.77077e-130	0.803162	0.541	0.351	9.87884e-126	skeletal progenitors	Ptprd
8.93987e-101	0.931119	0.522	0.35	1.85118e-96	skeletal progenitors	Fibin
3.29494e-95	0.884562	0.623	0.437	6.82284e-91	skeletal progenitors	Igfbp5
0	4.57404	0.993	0.253	0	chondrocytes 2	Col2a1
0	4.27528	0.981	0.128	0	chondrocytes 2	Col9a3
0	3.94408	0.964	0.086	0	chondrocytes 2	Col9a1
0	3.83698	0.725	0.054	0	chondrocytes 2	Matn1
0	3.83218	0.957	0.066	0	chondrocytes 2	Mia
0	3.82234	0.992	0.3	0	chondrocytes 2	Col11a1
0	3.76367	0.966	0.119	0	chondrocytes 2	Col9a2
0	3.53694	0.781	0.034	0	chondrocytes 2	Cytl1
0	3.51993	0.936	0.06	0	chondrocytes 2	Cnmd
0	3.43722	0.939	0.075	0	chondrocytes 2	Acan
0	3.33828	0.92	0.081	0	chondrocytes 2	Col11a2
0	3.18917	0.925	0.067	0	chondrocytes 2	Hapln1
0	2.96649	0.814	0.056	0	chondrocytes 2	Comp
0	2.95497	0.672	0.05	0	chondrocytes 2	Snorc
0	2.83707	0.838	0.067	0	chondrocytes 2	Matn4
0	2.82526	0.436	0.019	0	chondrocytes 2	Ucma
0	2.80534	0.849	0.101	0	chondrocytes 2	Wwp2
0	2.48144	0.408	0.028	0	chondrocytes 2	Epyc
0	2.46025	0.841	0.158	0	chondrocytes 2	Sox9
0	2.35812	0.961	0.382	0	chondrocytes 2	Mgp
0	2.28334	0.903	0.331	0	chondrocytes 2	Cthrc1
0	2.24003	0.721	0.091	0	chondrocytes 2	Fmod
0	2.20031	0.872	0.269	0	chondrocytes 2	Col27a1
0	2.09776	0.534	0.113	0	chondrocytes 2	C1qtnf3
0	2.08343	0.586	0.03	0	chondrocytes 2	Matn3
0	2.06866	0.6	0.029	0	chondrocytes 2	Scrg1
0	1.98665	0.654	0.032	0	chondrocytes 2	Susd5
0	1.9318	0.574	0.049	0	chondrocytes 2	Sorbs2
0	1.91128	0.724	0.172	0	chondrocytes 2	Ecrg4
0	1.85978	0.665	0.051	0	chondrocytes 2	Sox5
0	1.74139	0.567	0.084	0	chondrocytes 2	4930523C07Rik
0	1.68443	0.838	0.342	0	chondrocytes 2	Cd9
0	1.64017	0.708	0.19	0	chondrocytes 2	Cspg4
0	1.62551	0.818	0.483	0	chondrocytes 2	Klf2
0	1.60765	0.697	0.191	0	chondrocytes 2	Sdc4
0	1.57986	0.503	0.021	0	chondrocytes 2	Chad
0	1.57493	0.445	0.032	0	chondrocytes 2	Lbhd2
0	1.54942	0.679	0.257	0	chondrocytes 2	Plod2
0	1.48364	0.554	0.063	0	chondrocytes 2	Sox6
0	1.4759	0.562	0.085	0	chondrocytes 2	Papss2
0	1.45931	0.498	0.056	0	chondrocytes 2	Fry
0	1.45697	0.692	0.295	0	chondrocytes 2	Neat1
0	1.45623	0.778	0.336	0	chondrocytes 2	Fibin
0	1.40399	0.484	0.041	0	chondrocytes 2	Rflna
0	1.38859	0.47	0.048	0	chondrocytes 2	Chadl
0	1.38726	0.503	0.091	0	chondrocytes 2	S100b
0	1.37784	0.671	0.205	0	chondrocytes 2	Msi2
0	1.28638	0.503	0.078	0	chondrocytes 2	Fgfrl1
0	1.28326	0.71	0.321	0	chondrocytes 2	Col16a1
9.62512e-224	1.38169	0.487	0.199	1.99307e-219	chondrocytes 2	Ndufa4l2
0	2.34069	0.976	0.215	0	neuronal progenitors 1	Top2a
0	1.99089	0.797	0.134	0	neuronal progenitors 1	Cenpf
0	1.9369	0.97	0.249	0	neuronal progenitors 1	Pclaf
0	1.88201	0.926	0.191	0	neuronal progenitors 1	Mki67
0	1.7674	0.855	0.141	0	neuronal progenitors 1	Prc1
0	1.73031	0.655	0.113	0	neuronal progenitors 1	Hist1h1b
0	1.7187	0.833	0.218	0	neuronal progenitors 1	Ube2c
0	1.69449	0.973	0.293	0	neuronal progenitors 1	Smc2
0	1.68559	0.896	0.208	0	neuronal progenitors 1	Birc5
0	1.67034	0.869	0.137	0	neuronal progenitors 1	Tpx2
0	1.62932	0.831	0.338	0	neuronal progenitors 1	Arl6ip1
0	1.60094	0.951	0.317	0	neuronal progenitors 1	Smc4
0	1.59635	0.889	0.319	0	neuronal progenitors 1	H2afx
0	1.59595	0.818	0.113	0	neuronal progenitors 1	Nusap1
0	1.58309	0.763	0.123	0	neuronal progenitors 1	Cenpe
0	1.52536	0.918	0.343	0	neuronal progenitors 1	Cks2
0	1.47114	0.92	0.239	0	neuronal progenitors 1	Cdk1
0	1.47084	0.737	0.098	0	neuronal progenitors 1	Hmmr
0	1.45767	0.996	0.602	0	neuronal progenitors 1	Hmgb2
0	1.42299	0.849	0.144	0	neuronal progenitors 1	Cdca8
0	1.35778	0.916	0.43	0	neuronal progenitors 1	Tubb4b
0	1.33843	0.998	0.839	0	neuronal progenitors 1	Tubb5
0	1.28534	0.694	0.091	0	neuronal progenitors 1	Kif11
0	1.27078	0.731	0.09	0	neuronal progenitors 1	Spc25
0	1.25961	0.676	0.103	0	neuronal progenitors 1	Kif23
0	1.24307	0.991	0.581	0	neuronal progenitors 1	Stmn1
0	1.23567	0.652	0.097	0	neuronal progenitors 1	Ccnb1
0	1.23468	0.99	0.707	0	neuronal progenitors 1	Tuba1b
0	1.22173	0.727	0.112	0	neuronal progenitors 1	Incenp
0	1.22022	0.639	0.067	0	neuronal progenitors 1	Esco2
0	1.21991	0.737	0.141	0	neuronal progenitors 1	Cdca3
0	1.17769	0.751	0.125	0	neuronal progenitors 1	Ccna2
0	1.17421	0.644	0.178	0	neuronal progenitors 1	Cenpa
0	1.17325	0.655	0.087	0	neuronal progenitors 1	Kif20b
0	1.16134	0.823	0.262	0	neuronal progenitors 1	Tubb6
0	1.15577	0.725	0.127	0	neuronal progenitors 1	Tk1
0	1.1279	0.639	0.062	0	neuronal progenitors 1	Mxd3
0	1.12652	0.647	0.07	0	neuronal progenitors 1	Sgo2a
0	1.12272	0.629	0.078	0	neuronal progenitors 1	Anln
0	1.10862	0.578	0.107	0	neuronal progenitors 1	Cdc20
0	1.10574	0.999	0.822	0	neuronal progenitors 1	H2afz
0	1.09086	0.853	0.351	0	neuronal progenitors 1	H1fx
0	1.08722	0.665	0.091	0	neuronal progenitors 1	Knl1
0	1.07738	0.754	0.152	0	neuronal progenitors 1	Spc24
0	1.07039	0.691	0.148	0	neuronal progenitors 1	Rrm2
0	1.05966	0.931	0.457	0	neuronal progenitors 1	Tmpo
0	1.05546	0.779	0.218	0	neuronal progenitors 1	Tyms
0	1.05475	0.974	0.603	0	neuronal progenitors 1	H2afv
0	1.0531	0.989	0.711	0	neuronal progenitors 1	Tuba1a
0	1.05282	0.632	0.08	0	neuronal progenitors 1	Aurkb
0	1.31526	0.992	0.997	0	progenitors 1	Gm42418
0	0.929935	0.949	0.954	0	progenitors 1	Hbb-bs
3.1783e-173	0.857074	0.736	0.681	6.5813e-169	progenitors 1	Hba-a1
1.39499e-163	0.816579	0.713	0.641	2.88861e-159	progenitors 1	Hba-a2
0.000626368	1.25395	0.44	0.621	1	progenitors 1	AY036118
0	2.60387	0.931	0.121	0	osteoblasts 4	Twist2
0	2.35177	0.952	0.39	0	osteoblasts 4	Crabp1
0	2.20198	0.974	0.486	0	osteoblasts 4	Lum
0	1.98885	0.83	0.325	0	osteoblasts 4	Egfl6
0	1.83864	0.918	0.362	0	osteoblasts 4	Twist1
0	1.78263	0.651	0.058	0	osteoblasts 4	Bcl11b
0	1.78024	0.665	0.063	0	osteoblasts 4	Apcdd1
0	1.77891	0.991	0.689	0	osteoblasts 4	Tcf4
0	1.73519	0.801	0.183	0	osteoblasts 4	Pth1r
0	1.62723	0.611	0.074	0	osteoblasts 4	Thy1
0	1.58485	0.575	0.044	0	osteoblasts 4	Irx1
0	1.57653	0.646	0.147	0	osteoblasts 4	Cxcl14
0	1.55623	0.898	0.408	0	osteoblasts 4	Zeb2
0	1.51951	0.5	0.032	0	osteoblasts 4	Col7a1
0	1.50852	0.62	0.094	0	osteoblasts 4	Tmem132c
0	1.49679	0.84	0.427	0	osteoblasts 4	Fgfr1
0	1.48944	0.634	0.197	0	osteoblasts 4	Vcam1
0	1.48748	0.669	0.242	0	osteoblasts 4	Penk
0	1.46875	0.77	0.365	0	osteoblasts 4	Hmgn3
0	1.46309	0.61	0.14	0	osteoblasts 4	Robo2
0	1.43921	0.607	0.097	0	osteoblasts 4	Nkd1
0	1.40115	0.592	0.132	0	osteoblasts 4	Efna5
0	1.38704	0.997	0.914	0	osteoblasts 4	Lgals1
0	1.33473	0.847	0.4	0	osteoblasts 4	Cdh11
0	1.29074	0.393	0.031	0	osteoblasts 4	Gm29101
0	1.25535	0.775	0.37	0	osteoblasts 4	Chd3
0	1.24436	0.477	0.071	0	osteoblasts 4	Bcl11a
0	1.18048	0.358	0.076	0	osteoblasts 4	Mmp11
0	1.17732	0.424	0.068	0	osteoblasts 4	Col23a1
0	1.15904	0.571	0.2	0	osteoblasts 4	Runx1
0	1.14665	0.473	0.085	0	osteoblasts 4	Ppp1r14a
0	1.11345	0.967	0.706	0	osteoblasts 4	Lmna
0	1.11171	0.446	0.079	0	osteoblasts 4	Nrn1
0	1.08893	0.532	0.15	0	osteoblasts 4	Prrx2
0	1.07567	0.459	0.082	0	osteoblasts 4	Mme
0	1.04894	0.369	0.019	0	osteoblasts 4	a
0	1.04425	0.411	0.066	0	osteoblasts 4	Irx5
0	1.02541	0.373	0.049	0	osteoblasts 4	Lix1
0	1.02407	0.389	0.064	0	osteoblasts 4	Wnt4
0	0.95262	0.341	0.028	0	osteoblasts 4	Irx2
2.78866e-304	1.10858	0.818	0.43	5.77448e-300	osteoblasts 4	Fbln1
3.05046e-299	1.10244	0.904	0.558	6.3166e-295	osteoblasts 4	Crip1
5.15782e-282	0.975142	0.966	0.63	1.06803e-277	osteoblasts 4	Col6a2
1.71665e-265	1.02937	0.418	0.118	3.55467e-261	osteoblasts 4	Rspo3
2.72762e-253	0.959547	0.907	0.589	5.64808e-249	osteoblasts 4	Ccnd2
8.14921e-252	1.19558	0.767	0.422	1.68746e-247	osteoblasts 4	Map1b
1.34011e-244	1.01784	0.706	0.373	2.77496e-240	osteoblasts 4	Prdx6
4.07996e-243	1.01829	0.665	0.311	8.44837e-239	osteoblasts 4	P4ha2
6.02617e-243	1.03134	0.59	0.255	1.24784e-238	osteoblasts 4	Igsf10
5.09665e-198	0.953359	0.626	0.304	1.05536e-193	osteoblasts 4	Ccnd1
0	1.68982	0.999	0.592	0	osteoblasts 3	Dcn
0	1.61524	1	0.833	0	osteoblasts 3	Col1a2
0	1.50565	1	0.846	0	osteoblasts 3	Col3a1
0	1.50438	0.974	0.487	0	osteoblasts 3	Lum
0	1.485	1	0.803	0	osteoblasts 3	Col1a1
0	1.42844	0.755	0.189	0	osteoblasts 3	Dpt
0	1.38286	0.805	0.276	0	osteoblasts 3	Lox
0	1.35715	0.888	0.364	0	osteoblasts 3	Twist1
0	1.33207	1	0.844	0	osteoblasts 3	Sparc
0	1.32973	0.732	0.24	0	osteoblasts 3	Kitl
0	1.29873	0.582	0.151	0	osteoblasts 3	Cxcl14
0	1.16541	0.443	0.087	0	osteoblasts 3	Apod
0	1.06714	0.469	0.099	0	osteoblasts 3	Mgst1
0	1.00775	0.394	0.086	0	osteoblasts 3	Thy1
0	0.945151	0.996	0.823	0	osteoblasts 3	Serpinh1
0	0.927511	0.596	0.139	0	osteoblasts 3	Twist2
1.70974e-289	1.00107	0.84	0.401	3.54037e-285	osteoblasts 3	Cdh11
1.69571e-288	1.01815	0.975	0.625	3.5113e-284	osteoblasts 3	Col5a2
4.15155e-279	0.939008	0.969	0.66	8.59662e-275	osteoblasts 3	Rcn3
1.16406e-270	0.82079	0.994	0.864	2.41042e-266	osteoblasts 3	Cd63
5.05897e-270	0.914327	0.662	0.264	1.04756e-265	osteoblasts 3	Ctsk
5.39063e-269	1.00797	0.879	0.453	1.11624e-264	osteoblasts 3	Plpp3
1.31803e-267	0.850466	0.639	0.231	2.72925e-263	osteoblasts 3	Htra1
1.75656e-265	1.04384	0.754	0.366	3.6373e-261	osteoblasts 3	Hmgn3
1.34017e-261	0.885205	0.575	0.201	2.77509e-257	osteoblasts 3	Vcam1
9.10181e-261	0.941375	0.658	0.264	1.88471e-256	osteoblasts 3	Cd248
9.86693e-254	0.905924	0.761	0.355	2.04314e-249	osteoblasts 3	Cavin3
1.20302e-253	0.943974	0.957	0.616	2.4911e-249	osteoblasts 3	Col5a1
6.1628e-246	0.861411	0.567	0.198	1.27613e-241	osteoblasts 3	Ndufa4l2
3.04475e-237	0.809237	0.48	0.158	6.30476e-233	osteoblasts 3	Adamts2
5.92473e-219	0.811867	0.971	0.659	1.22683e-214	osteoblasts 3	Fstl1
1.4738e-215	0.817533	0.956	0.634	3.05179e-211	osteoblasts 3	Mfap2
7.08899e-211	0.888207	0.822	0.454	1.46792e-206	osteoblasts 3	Pcolce
5.20487e-209	0.827664	0.675	0.311	1.07777e-204	osteoblasts 3	P4ha2
4.63691e-207	0.939952	0.539	0.213	9.60166e-203	osteoblasts 3	Ccdc80
1.62028e-199	0.850858	0.895	0.533	3.35512e-195	osteoblasts 3	S100a6
2.0805e-197	1.0318	0.742	0.407	4.30808e-193	osteoblasts 3	Agtr2
8.60937e-197	0.935499	0.66	0.324	1.78274e-192	osteoblasts 3	Serpinf1
3.26782e-189	0.80044	0.7	0.35	6.76668e-185	osteoblasts 3	Fkbp11
6.69255e-180	0.824773	0.861	0.561	1.38583e-175	osteoblasts 3	Crip1
4.40483e-179	1.0574	0.732	0.394	9.12109e-175	osteoblasts 3	Col14a1
1.70863e-177	0.835139	0.672	0.342	3.53806e-173	osteoblasts 3	Aebp1
1.74917e-156	0.863814	0.807	0.501	3.622e-152	osteoblasts 3	Klf4
3.15425e-131	0.834286	0.803	0.544	6.53151e-127	osteoblasts 3	Btg2
4.80577e-103	0.840435	0.881	0.703	9.95132e-99	osteoblasts 3	Junb
0	1.82704	0.846	0.132	0	satellite cells	Pdgfa
0	1.78189	0.668	0.04	0	satellite cells	Msc
0	1.69472	0.71	0.07	0	satellite cells	Kcne1l
0	1.65081	0.997	0.691	0	satellite cells	Ppp1r14b
0	1.63796	0.65	0.076	0	satellite cells	Tagln
0	1.48158	0.714	0.193	0	satellite cells	Ccne1
0	1.45513	0.813	0.192	0	satellite cells	Crip2
0	1.38922	0.574	0.028	0	satellite cells	Pax7
0	1.30854	0.728	0.222	0	satellite cells	Pdlim4
0	1.21831	0.604	0.104	0	satellite cells	Cep41
0	1.20277	0.576	0.047	0	satellite cells	Fgfr4
0	1.17917	0.427	0.018	0	satellite cells	Myf5
0	1.15967	0.633	0.16	0	satellite cells	Arhgap29
0	1.13176	0.502	0.095	0	satellite cells	Chodl
0	1.12966	0.523	0.05	0	satellite cells	Mrln
0	1.11749	0.668	0.151	0	satellite cells	Ralgps2
0	1.06856	0.532	0.062	0	satellite cells	Cdh15
0	1.06831	0.538	0.117	0	satellite cells	Nnat
0	1.05334	0.627	0.184	0	satellite cells	Hs6st2
0	1.03501	0.519	0.055	0	satellite cells	Fitm1
0	1.00925	0.534	0.111	0	satellite cells	Chd7
0	1.00918	0.515	0.095	0	satellite cells	Cited1
0	0.967777	0.467	0.071	0	satellite cells	Vgll3
0	0.9343	0.436	0.092	0	satellite cells	2010204K13Rik
0	0.921338	0.341	0.051	0	satellite cells	Cck
0	0.916495	0.505	0.071	0	satellite cells	Vgll2
0	0.869303	0.432	0.054	0	satellite cells	Ank1
0	0.864742	1	0.948	0	satellite cells	Hsp90ab1
0	0.818767	0.386	0.057	0	satellite cells	Nectin1
0	0.809889	0.575	0.143	0	satellite cells	Cavin2
5.70701e-303	1.13125	0.758	0.298	1.18175e-298	satellite cells	Dag1
4.64655e-281	1.02055	0.73	0.28	9.6216e-277	satellite cells	Akr1b3
9.15587e-275	0.804159	0.462	0.115	1.89591e-270	satellite cells	Zfp568
2.96328e-270	0.821474	0.47	0.116	6.13607e-266	satellite cells	Hspb1
2.911e-257	1.04471	0.667	0.245	6.0278e-253	satellite cells	Zdbf2
4.5279e-255	0.907561	1	0.883	9.37593e-251	satellite cells	Cdkn1c
2.23817e-250	0.908133	0.606	0.206	4.63457e-246	satellite cells	Tln2
2.85576e-250	1.16863	0.961	0.691	5.91342e-246	satellite cells	Fabp5
5.53549e-242	0.820485	0.529	0.162	1.14623e-237	satellite cells	Psat1
3.22842e-241	0.854084	0.923	0.534	6.68509e-237	satellite cells	Tpm1
3.23557e-230	1.06572	0.821	0.392	6.69989e-226	satellite cells	Tubb2b
3.2966e-230	0.910963	0.618	0.223	6.82626e-226	satellite cells	Cux1
3.93065e-228	1.02826	0.937	0.663	8.1392e-224	satellite cells	Hspd1
3.4708e-226	0.855324	0.923	0.507	7.18699e-222	satellite cells	Col4a1
2.27891e-214	0.805218	0.98	0.793	4.71894e-210	satellite cells	Hnrnpa1
1.58262e-201	0.865733	0.995	0.844	3.27713e-197	satellite cells	Hsp90aa1
3.63769e-195	1.16097	0.754	0.379	7.53256e-191	satellite cells	Id1
1.54465e-193	0.847115	0.978	0.813	3.19851e-189	satellite cells	Ncl
9.18146e-180	0.803952	0.808	0.458	1.9012e-175	satellite cells	C1qbp
2.47353e-128	0.973098	0.808	0.543	5.12194e-124	satellite cells	Id3
0	4.2599	0.994	0.132	0	skeletal muscle cells	Actc1
0	4.23455	0.958	0.05	0	skeletal muscle cells	Myog
0	3.79188	0.86	0.043	0	skeletal muscle cells	Ttn
0	3.54103	0.861	0.041	0	skeletal muscle cells	Tnnt2
0	2.96476	0.932	0.203	0	skeletal muscle cells	Spg21
0	2.86449	0.931	0.125	0	skeletal muscle cells	Tnnt1
0	2.766	0.827	0.018	0	skeletal muscle cells	Mymx
0	2.58736	0.987	0.335	0	skeletal muscle cells	Tpm2
0	2.57817	0.83	0.043	0	skeletal muscle cells	Neb
0	2.56777	0.938	0.047	0	skeletal muscle cells	Rbm24
0	2.49999	0.672	0.035	0	skeletal muscle cells	Tnni1
0	2.31019	0.998	0.692	0	skeletal muscle cells	Ppp1r14b
0	2.26089	0.991	0.499	0	skeletal muscle cells	Lsm6
0	2.25311	0.889	0.205	0	skeletal muscle cells	Nes
0	2.16608	0.88	0.124	0	skeletal muscle cells	Cryab
0	2.05444	0.89	0.058	0	skeletal muscle cells	Vgll2
0	1.89877	0.782	0.025	0	skeletal muscle cells	Arpp21
0	1.8799	0.968	0.567	0	skeletal muscle cells	Purb
0	1.87688	0.797	0.076	0	skeletal muscle cells	Pnmal2
0	1.83744	0.695	0.01	0	skeletal muscle cells	Mymk
0	1.83606	0.731	0.021	0	skeletal muscle cells	Chrna1
0	1.83068	0.719	0.013	0	skeletal muscle cells	Gm28653
0	1.7777	0.943	0.442	0	skeletal muscle cells	Svbp
0	1.74806	0.78	0.096	0	skeletal muscle cells	Acta2
0	1.68295	0.856	0.189	0	skeletal muscle cells	Jam3
0	1.67483	1	0.883	0	skeletal muscle cells	Cdkn1c
0	1.64315	0.963	0.56	0	skeletal muscle cells	Sh3glb1
0	1.62565	0.886	0.275	0	skeletal muscle cells	Dbn1
0	1.61248	0.851	0.134	0	skeletal muscle cells	Cavin2
0	1.60719	0.911	0.299	0	skeletal muscle cells	Bin1
0	1.55041	0.864	0.209	0	skeletal muscle cells	Msi2
0	1.54115	0.849	0.146	0	skeletal muscle cells	Ralgps2
0	1.52273	0.565	0.011	0	skeletal muscle cells	Klhl41
0	1.51647	0.757	0.055	0	skeletal muscle cells	Cdh15
0	1.49639	0.676	0.057	0	skeletal muscle cells	Iffo1
0	1.47545	0.48	0.047	0	skeletal muscle cells	Cck
0	1.46999	0.776	0.15	0	skeletal muscle cells	Fndc5
0	1.4451	0.542	0.127	0	skeletal muscle cells	Mylpf
0	1.42632	0.709	0.042	0	skeletal muscle cells	Myod1
0	1.40997	0.724	0.128	0	skeletal muscle cells	Des
0	1.40679	0.883	0.359	0	skeletal muscle cells	Zfp106
0	1.3934	0.75	0.078	0	skeletal muscle cells	Cd82
0	1.35427	0.65	0.026	0	skeletal muscle cells	Jsrp1
0	1.33259	0.661	0.061	0	skeletal muscle cells	Tnik
0	1.31731	0.772	0.184	0	skeletal muscle cells	Hip1
0	1.30783	0.83	0.287	0	skeletal muscle cells	Polr2i
0	1.30314	0.602	0.034	0	skeletal muscle cells	Zbtb18
0	1.29826	0.954	0.563	0	skeletal muscle cells	Rtn4
0	1.28993	0.683	0.088	0	skeletal muscle cells	Plxna2
0	1.28985	0.647	0.047	0	skeletal muscle cells	Ank1
0	2.06513	0.758	0.119	0	myoblasts	Hist1h1b
0	1.93102	0.917	0.231	0	myoblasts	Top2a
0	1.68486	0.88	0.206	0	myoblasts	Mki67
0	1.61735	0.997	0.692	0	myoblasts	Ppp1r14b
0	1.61184	0.874	0.132	0	myoblasts	Pdgfa
0	1.52603	0.813	0.19	0	myoblasts	Ccne1
0	1.42098	0.992	0.61	0	myoblasts	Hmgb2
0	1.40542	0.918	0.33	0	myoblasts	Smc4
0	1.40035	0.636	0.042	0	myoblasts	Msc
0	1.39689	0.678	0.151	0	myoblasts	Cenpf
0	1.37403	0.736	0.233	0	myoblasts	Ube2c
0	1.37215	0.723	0.07	0	myoblasts	Kcne1l
0	1.32314	0.931	0.264	0	myoblasts	Pclaf
0	1.2868	0.998	0.825	0	myoblasts	H2afz
0	1.2482	0.847	0.191	0	myoblasts	Crip2
0	1.24188	0.587	0.074	0	myoblasts	Hist1h2ap
0	1.21156	0.626	0.144	0	myoblasts	Actc1
0	1.20304	0.907	0.308	0	myoblasts	Smc2
0	1.20024	0.571	0.047	0	myoblasts	Myod1
0	1.19386	0.741	0.1	0	myoblasts	Cep41
0	1.17046	0.884	0.27	0	myoblasts	Hmgb3
0	1.16348	0.707	0.159	0	myoblasts	Prc1
0	1.16156	0.634	0.139	0	myoblasts	Cenpe
0	1.16041	0.691	0.065	0	myoblasts	Vgll2
0	1.14613	0.573	0.028	0	myoblasts	Pax7
0	1.13726	0.895	0.352	0	myoblasts	Lmnb1
0	1.13338	0.98	0.662	0	myoblasts	Hspd1
0	1.13326	0.994	0.712	0	myoblasts	Tuba1b
0	1.12629	0.662	0.044	0	myoblasts	Fgfr4
0	1.10673	0.641	0.135	0	myoblasts	Tnnt1
0	1.10663	0.659	0.126	0	myoblasts	Incenp
0	1.106	0.979	0.573	0	myoblasts	Dek
0	1.10332	0.713	0.157	0	myoblasts	Tpx2
0	1.0892	0.707	0.163	0	myoblasts	Cdca8
0	1.07455	0.77	0.148	0	myoblasts	Ralgps2
0	1.06591	0.837	0.254	0	myoblasts	Cdk1
0	1.06428	0.695	0.158	0	myoblasts	Rrm2
0	1.06059	0.522	0.062	0	myoblasts	Rbm24
0	1.05997	0.999	0.844	0	myoblasts	Hsp90aa1
0	1.05432	0.618	0.126	0	myoblasts	Hist1h1e
0	1.05156	0.845	0.276	0	myoblasts	Akr1b3
0	1.04901	0.735	0.157	0	myoblasts	Arhgap29
0	1.04142	0.883	0.355	0	myoblasts	Cks2
0	1.03897	0.994	0.736	0	myoblasts	Ran
0	1.03863	0.702	0.138	0	myoblasts	Ccna2
8.0214e-307	1.08686	0.789	0.286	1.66099e-302	myoblasts	Atad2
1.36364e-301	1.02588	0.944	0.465	2.82368e-297	myoblasts	Tmpo
8.42994e-282	1.09175	0.965	0.576	1.74559e-277	myoblasts	Nasp
9.1128e-226	1.05375	0.967	0.691	1.88699e-221	myoblasts	Fabp5
3.81593e-199	1.17773	0.782	0.379	7.90164e-195	myoblasts	Id1
0	4.18001	0.933	0.06	0	tendon progenitors 1	Tnmd
0	2.48262	0.824	0.048	0	tendon progenitors 1	Scx
0	2.47826	0.616	0.058	0	tendon progenitors 1	Kera
0	2.3295	0.798	0.128	0	tendon progenitors 1	Thbs4
0	2.30931	0.913	0.424	0	tendon progenitors 1	Mfap4
0	2.02257	0.731	0.109	0	tendon progenitors 1	Fmod
0	1.94789	0.818	0.233	0	tendon progenitors 1	Htra1
0	1.73046	0.788	0.275	0	tendon progenitors 1	Abi3bp
0	1.67637	0.497	0.017	0	tendon progenitors 1	Cilp
0	1.57223	0.647	0.156	0	tendon progenitors 1	Htra3
0	1.57177	0.614	0.026	0	tendon progenitors 1	Zfp185
0	1.34761	0.405	0.055	0	tendon progenitors 1	Spon2
0	1.32993	0.567	0.115	0	tendon progenitors 1	Ssc5d
0	1.13608	0.48	0.093	0	tendon progenitors 1	Olfml2b
0	0.953565	0.361	0.018	0	tendon progenitors 1	Mkx
0	0.927504	0.367	0.026	0	tendon progenitors 1	Col13a1
4.72143e-307	1.52904	0.551	0.125	9.77667e-303	tendon progenitors 1	C1qtnf3
1.34691e-303	1.29939	0.599	0.157	2.78906e-299	tendon progenitors 1	Gas2
6.51951e-281	1.54981	1	0.806	1.35e-276	tendon progenitors 1	Col1a1
1.85225e-271	1.49361	1	0.836	3.83546e-267	tendon progenitors 1	Col1a2
9.81365e-264	1.14445	0.457	0.1	2.03211e-259	tendon progenitors 1	Chodl
3.68507e-259	1.16631	0.458	0.103	7.63067e-255	tendon progenitors 1	Prss35
1.52423e-255	1.18741	0.901	0.401	3.15622e-251	tendon progenitors 1	Mgp
2.63979e-246	1.05575	0.509	0.133	5.46622e-242	tendon progenitors 1	Rflnb
1.84553e-238	1.16929	0.586	0.183	3.82153e-234	tendon progenitors 1	Angptl2
9.21726e-236	1.10535	0.687	0.235	1.90862e-231	tendon progenitors 1	Meox2
5.56927e-232	1.02673	0.385	0.077	1.15323e-227	tendon progenitors 1	Wif1
2.16354e-228	1.42336	0.886	0.455	4.48005e-224	tendon progenitors 1	Ogn
2.48761e-210	1.34694	0.934	0.579	5.15109e-206	tendon progenitors 1	Fn1
6.85552e-210	1.10088	0.78	0.325	1.41957e-205	tendon progenitors 1	Angptl1
3.47385e-198	1.01648	0.613	0.223	7.19331e-194	tendon progenitors 1	Ccn4
7.6117e-195	0.998784	0.56	0.181	1.57615e-190	tendon progenitors 1	Fndc1
6.60015e-192	1.04154	0.785	0.337	1.36669e-187	tendon progenitors 1	Egfl6
7.21309e-186	1.1483	0.853	0.46	1.49362e-181	tendon progenitors 1	Pcolce
1.78159e-179	1.04113	0.969	0.64	3.68913e-175	tendon progenitors 1	Mfap2
7.91147e-178	1.18974	0.979	0.586	1.63823e-173	tendon progenitors 1	Postn
1.49041e-177	1.08398	0.736	0.354	3.08619e-173	tendon progenitors 1	Ncam1
2.23535e-175	1.02052	0.678	0.283	4.62874e-171	tendon progenitors 1	Thbs2
1.69769e-167	0.970955	0.559	0.216	3.5154e-163	tendon progenitors 1	Rhoq
3.24771e-157	0.950212	0.913	0.575	6.72504e-153	tendon progenitors 1	Gas1
6.8535e-157	1.0719	0.794	0.437	1.41915e-152	tendon progenitors 1	Mmp14
5.53993e-156	1.0083	0.854	0.468	1.14715e-151	tendon progenitors 1	Col12a1
6.3854e-146	1.0464	0.402	0.126	1.32222e-141	tendon progenitors 1	Pdgfrl
1.2774e-145	0.939728	0.535	0.209	2.64512e-141	tendon progenitors 1	Ptgis
3.22547e-139	0.949834	0.402	0.125	6.67899e-135	tendon progenitors 1	Nnat
1.46095e-133	0.945331	0.59	0.267	3.02519e-129	tendon progenitors 1	Sept6
3.81151e-119	1.12905	0.505	0.195	7.8925e-115	tendon progenitors 1	Ecrg4
8.72586e-112	0.944211	0.724	0.444	1.80686e-107	tendon progenitors 1	Ccdc88a
3.83538e-95	0.944452	0.59	0.283	7.94191e-91	tendon progenitors 1	Aspn
6.84029e-54	1.0229	0.513	0.311	1.41642e-49	tendon progenitors 1	Bgn
0	2.08042	0.895	0.139	0	neuronal progenitors 3	Twist2
0	1.99714	1	0.612	0	neuronal progenitors 3	Hmgb2
0	1.95242	0.9	0.237	0	neuronal progenitors 3	Top2a
0	1.92577	0.677	0.126	0	neuronal progenitors 3	Hist1h1b
0	1.84861	0.947	0.402	0	neuronal progenitors 3	Crabp1
0	1.77888	0.943	0.268	0	neuronal progenitors 3	Pclaf
0	1.75346	0.935	0.373	0	neuronal progenitors 3	Twist1
0	1.73241	0.977	0.496	0	neuronal progenitors 3	Lum
0	1.67086	0.899	0.226	0	neuronal progenitors 3	Birc5
0	1.64492	0.993	0.592	0	neuronal progenitors 3	Stmn1
0	1.64047	0.869	0.212	0	neuronal progenitors 3	Mki67
0	1.59968	0.773	0.235	0	neuronal progenitors 3	Ube2c
0	1.57118	0.667	0.155	0	neuronal progenitors 3	Cenpf
0	1.54583	0.727	0.155	0	neuronal progenitors 3	Cxcl14
0	1.54156	0.663	0.053	0	neuronal progenitors 3	Irx1
0	1.51293	0.767	0.162	0	neuronal progenitors 3	Prc1
0	1.48804	0.93	0.357	0	neuronal progenitors 3	Cks2
0	1.48393	0.926	0.312	0	neuronal progenitors 3	Smc2
0	1.47962	0.992	0.714	0	neuronal progenitors 3	Tuba1b
0	1.4767	0.795	0.158	0	neuronal progenitors 3	Tpx2
0	1.4544	0.881	0.334	0	neuronal progenitors 3	H2afx
0	1.44936	0.904	0.335	0	neuronal progenitors 3	Smc4
0	1.40913	0.8	0.196	0	neuronal progenitors 3	Pth1r
0	1.40561	0.783	0.14	0	neuronal progenitors 3	Ccna2
0	1.39912	0.679	0.135	0	neuronal progenitors 3	Nusap1
0	1.3899	0.626	0.071	0	neuronal progenitors 3	Bcl11b
0	1.34011	0.663	0.142	0	neuronal progenitors 3	Cenpe
0	1.33681	0.648	0.084	0	neuronal progenitors 3	Thy1
0	1.33542	0.624	0.118	0	neuronal progenitors 3	Hmmr
0	1.33333	0.621	0.078	0	neuronal progenitors 3	Apcdd1
0	1.28163	0.81	0.259	0	neuronal progenitors 3	Cdk1
0	1.25885	0.753	0.165	0	neuronal progenitors 3	Cdca8
0	1.25199	0.549	0.12	0	neuronal progenitors 3	Cdc20
0	1.21777	0.683	0.158	0	neuronal progenitors 3	Cdca3
0	1.21497	0.577	0.068	0	neuronal progenitors 3	Irx5
0	1.16399	0.654	0.105	0	neuronal progenitors 3	Tmem132c
0	1.15615	0.689	0.132	0	neuronal progenitors 3	Racgap1
0	1.15584	0.589	0.108	0	neuronal progenitors 3	Knl1
0	1.13604	0.493	0.042	0	neuronal progenitors 3	Col7a1
4.94952e-302	1.46118	0.964	0.564	1.0249e-297	neuronal progenitors 3	Crip1
2.19365e-301	1.19306	0.743	0.233	4.5424e-297	neuronal progenitors 3	Tyms
5.08304e-290	1.27173	0.997	0.843	1.05254e-285	neuronal progenitors 3	Tubb5
1.21504e-279	1.16131	0.769	0.271	2.51597e-275	neuronal progenitors 3	Hjurp
1.87181e-278	1.23823	0.689	0.205	3.87597e-274	neuronal progenitors 3	Vcam1
2.80617e-270	1.50399	0.836	0.336	5.81073e-266	neuronal progenitors 3	Egfl6
1.77589e-257	1.14306	0.998	0.827	3.67734e-253	neuronal progenitors 3	H2afz
4.09664e-255	1.34573	0.727	0.25	8.48292e-251	neuronal progenitors 3	Penk
1.50903e-231	1.21342	0.841	0.371	3.12475e-227	neuronal progenitors 3	Hmgn3
3.71975e-214	1.30586	0.875	0.444	7.70248e-210	neuronal progenitors 3	Tubb4b
1.52551e-196	1.17036	0.976	0.696	3.15887e-192	neuronal progenitors 3	Tcf4
0	5.04331	0.711	0.038	0	endothelial cells	Fabp4
0	3.3949	0.699	0.011	0	endothelial cells	Cdh5
0	3.36992	0.774	0.133	0	endothelial cells	Cav1
0	3.2891	0.656	0.006	0	endothelial cells	Cldn5
0	3.1132	0.727	0.081	0	endothelial cells	Egfl7
0	3.09543	0.636	0.005	0	endothelial cells	Gpihbp1
0	2.9313	0.664	0.055	0	endothelial cells	Pecam1
0	2.78392	0.754	0.275	0	endothelial cells	Gng11
0	2.7782	0.61	0.014	0	endothelial cells	Cd93
0	2.55264	0.585	0.02	0	endothelial cells	Kdr
0	2.52489	0.59	0.012	0	endothelial cells	Esam
0	2.45801	0.588	0.007	0	endothelial cells	Icam2
0	2.41883	0.552	0.022	0	endothelial cells	Ctla2a
0	2.38563	0.545	0.019	0	endothelial cells	Emcn
0	2.34492	0.614	0.148	0	endothelial cells	Cavin2
0	2.33735	0.594	0.025	0	endothelial cells	Ecscr
0	2.3193	0.534	0.016	0	endothelial cells	Flt1
0	2.17605	0.486	0.009	0	endothelial cells	Plvap
0	2.061	0.529	0.049	0	endothelial cells	Plxnd1
0	2.03124	0.507	0.006	0	endothelial cells	Adgrf5
0	1.99327	0.411	0.003	0	endothelial cells	Prnd
0	1.89119	0.372	0.003	0	endothelial cells	Aplnr
0	1.88454	0.422	0.004	0	endothelial cells	Ptprb
0	1.81184	0.513	0.085	0	endothelial cells	Eng
0	1.75992	0.383	0.023	0	endothelial cells	Cd36
0	1.71568	0.478	0.049	0	endothelial cells	Tspan13
0	1.69683	0.43	0.018	0	endothelial cells	Tinagl1
0	1.69525	0.448	0.013	0	endothelial cells	Rasip1
0	1.68818	0.426	0.002	0	endothelial cells	Tie1
0	1.62423	0.435	0.061	0	endothelial cells	Arhgap18
0	1.5759	0.399	0.017	0	endothelial cells	Tmem255a
1.47531e-302	2.09439	0.574	0.133	3.05492e-298	endothelial cells	Tm4sf1
1.90167e-295	1.64008	0.989	0.916	3.9378e-291	endothelial cells	Tmsb4x
7.13868e-294	2.51418	0.644	0.187	1.47821e-289	endothelial cells	Igfbp7
4.23153e-292	2.03694	0.677	0.203	8.76224e-288	endothelial cells	Crip2
1.01482e-287	2.45495	0.671	0.215	2.10139e-283	endothelial cells	Sparcl1
1.17147e-278	1.598	0.459	0.091	2.42577e-274	endothelial cells	Rbpms
3.68047e-267	1.95066	0.522	0.122	7.62115e-263	endothelial cells	Col15a1
4.28126e-265	2.11633	0.569	0.149	8.86521e-261	endothelial cells	Col18a1
6.98931e-226	1.74639	0.562	0.173	1.44728e-221	endothelial cells	Ccdc85b
1.55848e-220	2.02531	0.672	0.275	3.22714e-216	endothelial cells	Ramp2
5.56209e-219	1.83189	0.426	0.093	1.15174e-214	endothelial cells	Aqp1
2.92592e-202	1.93228	0.788	0.448	6.05869e-198	endothelial cells	Tagln2
3.2844e-200	1.58364	0.489	0.133	6.801e-196	endothelial cells	Bst2
9.83118e-199	1.74258	0.455	0.118	2.03574e-194	endothelial cells	Rgcc
3.40643e-174	2.62487	0.747	0.517	7.0537e-170	endothelial cells	Col4a1
4.69382e-163	1.633	0.597	0.238	9.7195e-159	endothelial cells	S100a16
5.86119e-162	2.28776	0.699	0.419	1.21368e-157	endothelial cells	Col4a2
6.99029e-138	1.66547	0.762	0.637	1.44748e-133	endothelial cells	Fkbp1a
1.86151e-68	1.82462	0.465	0.243	3.85464e-64	endothelial cells	Igfbp3
8.97326e-140	1.19171	0.986	0.997	1.85809e-135	progenitors 2	Gm42418
1.72739e-60	1.10812	0.764	0.833	3.5769e-56	progenitors 2	H2afz
2.21869e-41	0.958604	0.743	0.864	4.59423e-37	progenitors 2	Hmgb1
1.61478e-35	0.841479	0.725	0.851	3.34372e-31	progenitors 2	Tmsb10
1.64172e-35	0.918211	0.737	0.851	3.39951e-31	progenitors 2	Tubb5
1.00076e-34	0.829625	0.709	0.892	2.07228e-30	progenitors 2	Cox8a
5.61508e-31	1.38679	0.615	0.705	1.16272e-26	progenitors 2	Ppp1r14b
1.85675e-26	1.30791	0.589	0.624	3.84478e-22	progenitors 2	Hmgb2
7.03722e-21	1.03206	0.613	0.725	1.4572e-16	progenitors 2	Tuba1b
3.68065e-20	1.00036	0.599	0.749	7.62153e-16	progenitors 2	Ran
3.97095e-20	1.0375	0.61	0.703	8.22264e-16	progenitors 2	Fabp5
6.14364e-20	1.51236	0.339	0.249	1.27216e-15	progenitors 2	Ube2c
1.76583e-19	1.35178	0.264	0.159	3.65649e-15	progenitors 2	Actc1
1.83425e-17	1.36773	0.324	0.243	3.79819e-13	progenitors 2	Birc5
7.4395e-16	1.03944	0.546	0.605	1.5405e-11	progenitors 2	Stmn1
1.05862e-08	1.46714	0.489	0.614	0.000219209	progenitors 2	AY036118
1.67859e-08	1.01093	0.545	0.727	0.000347586	progenitors 2	Mif
9.21417e-07	1.37544	0.355	0.374	0.0190798	progenitors 2	Cks2
9.36957e-05	0.84978	0.201	0.336	1	progenitors 2	Dctpp1
0.000104784	0.809745	0.172	0.283	1	progenitors 2	Phgdh
0.000155973	0.803265	0.318	0.552	1	progenitors 2	Prmt1
0.000167597	0.823052	0.317	0.548	1	progenitors 2	U2af1
0.000885132	0.803842	0.3	0.495	1	progenitors 2	Selenoh
0.00103964	0.878355	0.518	0.749	1	progenitors 2	Ube2s
0.00184581	0.917055	0.288	0.288	1	progenitors 2	Pclaf
0.00324425	0.894994	0.335	0.561	1	progenitors 2	Ndufab1
0.00983908	1.19567	0.26	0.276	1	progenitors 2	Cdk1
0	5.03193	1	0.18	0	M1 macrophages	Apoe
0	5.02464	0.987	0.032	0	M1 macrophages	Pf4
0	4.62088	0.994	0.027	0	M1 macrophages	C1qb
0	4.38924	0.995	0.023	0	M1 macrophages	C1qc
0	4.38901	0.994	0.02	0	M1 macrophages	C1qa
0	4.2764	0.96	0.035	0	M1 macrophages	F13a1
0	4.24222	0.978	0.014	0	M1 macrophages	Mrc1
0	3.71321	0.73	0.009	0	M1 macrophages	Lyve1
0	3.58447	0.99	0.111	0	M1 macrophages	Lgmn
0	3.543	1	0.067	0	M1 macrophages	Fcer1g
0	3.52798	1	0.468	0	M1 macrophages	Ctsb
0	3.45804	0.651	0.028	0	M1 macrophages	Cxcl2
0	3.40833	0.968	0.044	0	M1 macrophages	Stab1
0	3.39398	0.981	0.232	0	M1 macrophages	Selenop
0	3.37765	0.994	0.237	0	M1 macrophages	Dab2
0	3.18015	0.938	0.019	0	M1 macrophages	Cx3cr1
0	3.13546	0.979	0.208	0	M1 macrophages	Maf
0	3.03821	0.971	0.008	0	M1 macrophages	Fcrls
0	3.03783	0.867	0.097	0	M1 macrophages	Hmox1
0	2.95991	0.995	0.063	0	M1 macrophages	Tyrobp
0	2.90694	0.978	0.028	0	M1 macrophages	Csf1r
0	2.8023	1	0.917	0	M1 macrophages	Tmsb4x
0	2.79479	0.954	0.023	0	M1 macrophages	Ms4a6c
0	2.76538	0.979	0.047	0	M1 macrophages	Laptm5
0	2.71786	0.948	0.037	0	M1 macrophages	Fcgr3
0	2.6312	0.984	0.397	0	M1 macrophages	Ctsd
0	2.63016	0.954	0.293	0	M1 macrophages	Snx2
0	2.59783	0.967	0.073	0	M1 macrophages	Ctsc
0	2.55408	0.932	0.105	0	M1 macrophages	Ehd4
0	2.52582	0.944	0.014	0	M1 macrophages	Ms4a6b
0	2.48884	0.954	0.056	0	M1 macrophages	Ptpn18
0	2.43668	0.487	0.011	0	M1 macrophages	Ccl4
0	2.39433	0.975	0.302	0	M1 macrophages	Grn
0	2.3678	0.902	0.015	0	M1 macrophages	Aif1
0	2.35442	0.827	0.008	0	M1 macrophages	Ms4a7
0	2.30403	0.995	0.451	0	M1 macrophages	Cyba
0	2.25308	0.638	0.126	0	M1 macrophages	Hspa1a
0	2.223	0.903	0.049	0	M1 macrophages	Lst1
0	2.21077	0.873	0.024	0	M1 macrophages	Ctss
0	2.20619	0.852	0.032	0	M1 macrophages	Trf
0	2.18881	0.606	0.011	0	M1 macrophages	Ccl3
0	2.18045	0.856	0.009	0	M1 macrophages	C3ar1
0	2.17095	0.921	0.05	0	M1 macrophages	Lcp1
0	2.16368	0.995	0.742	0	M1 macrophages	Clta
0	2.15675	0.822	0.108	0	M1 macrophages	Gas6
0	2.1476	0.859	0.054	0	M1 macrophages	Cd68
0	2.11539	0.957	0.222	0	M1 macrophages	Serinc3
0	2.11138	0.706	0.035	0	M1 macrophages	Ccl2
0	2.08464	1	0.968	0	M1 macrophages	Ftl1
0	2.08295	0.878	0.012	0	M1 macrophages	Adgre1
0	1.38559	0.654	0.116	0	stroma cells	Ntrk2
0	1.3494	0.581	0.104	0	stroma cells	Prss35
0	1.27591	0.53	0.09	0	stroma cells	Cygb
0	1.04327	0.347	0.025	0	stroma cells	Hhip
0	0.96413	0.333	0.013	0	stroma cells	Cldn1
0	0.911336	0.326	0.021	0	stroma cells	Il33
0	0.86624	0.258	0.015	0	stroma cells	Ccl11
0	0.827553	0.303	0.021	0	stroma cells	Gucy1a1
9.74089e-286	1.04689	0.401	0.054	2.01705e-281	stroma cells	Aldh1a2
3.12421e-263	1.28804	0.625	0.143	6.46931e-259	stroma cells	Nr2f2
4.37976e-228	1.45083	0.83	0.304	9.06918e-224	stroma cells	Nrp1
9.26592e-212	1.78552	0.892	0.385	1.91869e-207	stroma cells	Akap12
7.30357e-190	0.807491	0.392	0.072	1.51235e-185	stroma cells	Ednra
3.26158e-185	0.96604	0.432	0.091	6.75376e-181	stroma cells	Fmo1
8.92811e-175	1.00037	0.631	0.19	1.84874e-170	stroma cells	Myl9
4.77398e-170	1.36274	0.931	0.455	9.88548e-166	stroma cells	Igf1
1.14118e-164	1.25086	0.962	0.613	2.36305e-160	stroma cells	Cald1
1.4242e-162	0.927771	0.436	0.1	2.9491e-158	stroma cells	Tmem100
1.70268e-159	0.81799	0.468	0.117	3.52575e-155	stroma cells	Egfr
9.70439e-158	0.948821	0.535	0.151	2.00949e-153	stroma cells	Serping1
3.09021e-155	0.855797	0.998	0.951	6.3989e-151	stroma cells	Gnas
2.7646e-151	1.23434	0.824	0.375	5.72466e-147	stroma cells	Prrx1
8.73592e-151	1.03126	0.695	0.246	1.80895e-146	stroma cells	Ebf2
1.24237e-142	1.07128	0.724	0.263	2.57258e-138	stroma cells	Mfap5
5.51761e-139	0.925304	0.561	0.185	1.14253e-134	stroma cells	Phlda3
4.73499e-133	1.01815	0.648	0.24	9.80474e-129	stroma cells	Meox2
9.72476e-133	0.99014	0.502	0.15	2.01371e-128	stroma cells	Sfrp1
1.35209e-132	1.04911	0.582	0.197	2.79978e-128	stroma cells	Sulf1
4.65076e-131	1.08165	0.953	0.596	9.63034e-127	stroma cells	Igfbp4
2.02155e-128	1.08324	0.897	0.515	4.18602e-124	stroma cells	Col4a1
7.50818e-119	1.20321	0.618	0.237	1.55472e-114	stroma cells	Cxcl12
1.36234e-115	0.838401	0.865	0.442	2.82101e-111	stroma cells	Fbn1
1.76608e-111	0.959834	0.569	0.221	3.65703e-107	stroma cells	Ltbp4
1.41225e-110	1.28011	0.711	0.331	2.92435e-106	stroma cells	Eln
2.53263e-110	0.884256	0.821	0.411	5.24432e-106	stroma cells	Nid1
5.8111e-105	0.95746	0.817	0.431	1.2033e-100	stroma cells	Mfap4
2.47422e-104	0.918612	0.786	0.419	5.12336e-100	stroma cells	Col4a2
1.52735e-103	0.837259	0.883	0.456	3.16269e-99	stroma cells	Ebf1
2.21371e-101	1.30544	0.365	0.103	4.58394e-97	stroma cells	Cxcl1
2.28179e-100	0.957627	0.827	0.448	4.72491e-96	stroma cells	Gsn
5.40635e-96	0.820614	0.61	0.266	1.11949e-91	stroma cells	Il6st
2.04231e-95	0.91873	0.684	0.313	4.229e-91	stroma cells	Rbp1
1.92108e-90	0.851783	0.644	0.3	3.97798e-86	stroma cells	Olfml3
5.34078e-90	0.81535	0.964	0.721	1.10592e-85	stroma cells	Tuba1a
9.18916e-90	1.21079	0.631	0.295	1.9028e-85	stroma cells	Cebpd
1.11785e-83	0.914521	0.894	0.543	2.31474e-79	stroma cells	S100a6
4.50872e-80	0.873063	0.473	0.18	9.33621e-76	stroma cells	Lsp1
2.81207e-79	0.895901	0.737	0.412	5.82296e-75	stroma cells	Csrp2
6.01081e-70	0.9841	0.736	0.435	1.24466e-65	stroma cells	Gadd45b
5.21022e-52	0.904441	0.316	0.119	1.07888e-47	stroma cells	Igfbp6
0	4.83474	1	0.707	0	erythrocytes progenitors 1	Hbb-bt
0	4.80048	1	0.638	0	erythrocytes progenitors 1	Hba-a2
0	4.77877	1	0.678	0	erythrocytes progenitors 1	Hba-a1
0	4.71749	1	0.953	0	erythrocytes progenitors 1	Hbb-bs
0	3.16322	0.899	0.051	0	erythrocytes progenitors 1	Alas2
0	2.895	0.862	0.147	0	erythrocytes progenitors 1	Mkrn1
0	2.74774	0.792	0.081	0	erythrocytes progenitors 1	Bpgm
0	2.65206	0.755	0.043	0	erythrocytes progenitors 1	Snca
0	1.9472	0.676	0.084	0	erythrocytes progenitors 1	Slc25a37
0	1.8815	0.681	0.051	0	erythrocytes progenitors 1	Ube2l6
0	1.63721	0.44	0.022	0	erythrocytes progenitors 1	Gypa
0	1.48741	0.509	0.069	0	erythrocytes progenitors 1	Tent5c
0	1.46472	0.426	0.04	0	erythrocytes progenitors 1	Pnpo
0	0.819167	0.27	0.016	0	erythrocytes progenitors 1	Tspo2
2.46899e-302	0.938304	0.272	0.021	5.11253e-298	erythrocytes progenitors 1	Isg20
2.11857e-248	1.01404	0.322	0.037	4.38692e-244	erythrocytes progenitors 1	Fam210b
1.21602e-238	1.44753	0.567	0.127	2.51801e-234	erythrocytes progenitors 1	Fech
3.19361e-235	1.08534	0.264	0.026	6.613e-231	erythrocytes progenitors 1	Car2
3.39539e-181	1.22851	0.516	0.131	7.03084e-177	erythrocytes progenitors 1	March2
4.13795e-116	1.14001	0.611	0.266	8.56846e-112	erythrocytes progenitors 1	Slc25a39
1.50057e-92	1.01818	0.433	0.152	3.10723e-88	erythrocytes progenitors 1	Epb41
5.33145e-78	1.9458	0.694	0.522	1.10398e-73	erythrocytes progenitors 1	Gpx1
2.89589e-66	0.979674	0.505	0.23	5.99652e-62	erythrocytes progenitors 1	Cd24a
3.1108e-66	1.00716	0.6	0.358	6.44154e-62	erythrocytes progenitors 1	Gabarapl2
3.24639e-62	1.11838	0.583	0.352	6.72231e-58	erythrocytes progenitors 1	Blvrb
6.43671e-62	0.970792	0.65	0.442	1.33285e-57	erythrocytes progenitors 1	Bnip3l
0	5.89792	0.977	0.053	0	monocytes	Lyz2
0	3.93439	0.979	0.03	0	monocytes	Cd52
0	3.74094	0.996	0.069	0	monocytes	Tyrobp
0	3.67031	0.951	0.186	0	monocytes	Apoe
0	3.59206	0.757	0.038	0	monocytes	Plac8
0	3.47982	0.91	0.09	0	monocytes	Lgals3
0	3.40109	0.964	0.057	0	monocytes	Coro1a
0	3.37067	0.951	0.027	0	monocytes	Ctss
0	3.30893	0.548	0.007	0	monocytes	Il1b
0	3.29731	0.991	0.072	0	monocytes	Fcer1g
0	3.26539	0.925	0.043	0	monocytes	Alox5ap
0	3.15963	0.748	0.016	0	monocytes	Cd14
0	3.10759	0.91	0.029	0	monocytes	Ms4a6c
0	3.02094	0.936	0.079	0	monocytes	Ctsc
0	3.00171	0.84	0.017	0	monocytes	Cybb
0	2.89251	0.949	0.344	0	monocytes	Cebpb
0	2.84563	0.674	0.01	0	monocytes	Hp
0	2.8186	0.384	0.025	0	monocytes	S100a8
0	2.8142	0.945	0.309	0	monocytes	Neat1
0	2.79595	0.499	0.034	0	monocytes	Cxcl2
0	2.70692	0.87	0.054	0	monocytes	Lst1
0	2.7061	0.35	0.02	0	monocytes	Stfa1
0	2.70244	0.774	0.004	0	monocytes	Ccr2
0	2.69592	0.934	0.053	0	monocytes	Laptm5
0	2.58118	0.934	0.057	0	monocytes	Srgn
0	2.58004	0.795	0.047	0	monocytes	Emb
0	2.5663	0.817	0.044	0	monocytes	Fyb
0	2.52949	0.772	0.026	0	monocytes	Slfn2
0	2.52335	0.746	0.011	0	monocytes	Mpeg1
0	2.50168	0.785	0.027	0	monocytes	Ptprc
0	2.49439	0.678	0.105	0	monocytes	Hmox1
0	2.48522	0.934	0.186	0	monocytes	Arhgdib
0	2.46068	0.814	0.043	0	monocytes	F13a1
0	2.45539	0.539	0.035	0	monocytes	Ifi27l2a
0	2.44931	0.861	0.175	0	monocytes	Lsp1
0	2.44394	0.827	0.085	0	monocytes	Tpd52
0	2.42884	0.618	0.073	0	monocytes	S100a4
0	2.38882	0.793	0.139	0	monocytes	Pim1
0	2.33929	0.827	0.056	0	monocytes	Lcp1
0	2.316	0.844	0.053	0	monocytes	Rac2
0	2.30633	0.748	0.147	0	monocytes	Msrb1
0	2.30473	0.846	0.11	0	monocytes	Fxyd5
0	2.28746	0.659	0.009	0	monocytes	Ccl6
4.83708e-298	2.57962	0.985	0.454	1.00162e-293	monocytes	Cyba
4.31805e-297	2.28487	0.908	0.286	8.94139e-293	monocytes	Sat1
1.68813e-293	2.92812	0.949	0.389	3.4956e-289	monocytes	Ifitm3
1.04102e-285	2.32103	0.881	0.288	2.15565e-281	monocytes	Ly6e
1.02735e-273	2.5185	0.981	0.546	2.12733e-269	monocytes	Psap
1.64865e-256	2.63977	0.994	0.917	3.41385e-252	monocytes	Tmsb4x
5.78818e-228	3.00567	0.853	0.335	1.19856e-223	monocytes	Thbs1
0	8.02373	0.983	0.037	0	mast cells	Cma1
0	7.04625	0.993	0.021	0	mast cells	Cpa3
0	6.63432	0.955	0.016	0	mast cells	Tpsb2
0	5.59379	0.974	0.02	0	mast cells	Hdc
0	5.0147	0.978	0.054	0	mast cells	Srgn
0	4.8856	0.389	0.003	0	mast cells	Mcpt4
0	4.55456	0.922	0.059	0	mast cells	Serpinb1a
0	3.3714	0.944	0.071	0	mast cells	Fcer1g
0	2.77613	0.801	0.003	0	mast cells	Cyp11a1
0	2.76825	0.916	0.068	0	mast cells	Tyrobp
0	2.74187	0.402	0.001	0	mast cells	Prss34
0	2.7374	0.888	0.271	0	mast cells	Cmtm7
0	2.71918	0.858	0.108	0	mast cells	Fxyd5
0	2.71769	0.87	0.05	0	mast cells	Rac2
0	2.611	0.818	0.017	0	mast cells	Rab27b
0	2.58387	0.905	0.185	0	mast cells	Arhgdib
0	2.43972	0.743	0.007	0	mast cells	Gata2
0	2.43764	0.726	0.003	0	mast cells	Il1rl1
0	2.41218	0.747	0.019	0	mast cells	Csf2rb
0	2.38601	0.48	0.027	0	mast cells	Ctla2a
0	2.38179	0.739	0.012	0	mast cells	Gpr65
0	2.33524	0.639	0.006	0	mast cells	Slc6a4
0	2.21584	0.745	0.013	0	mast cells	Maob
0	2.2017	0.758	0.029	0	mast cells	Otulinl
0	2.18218	0.838	0.218	0	mast cells	Plgrkt
0	2.15701	0.713	0.01	0	mast cells	Kit
0	2.10778	0.691	0.028	0	mast cells	Hs3st1
0	2.10216	0.676	0.013	0	mast cells	Smpx
0	2.06999	0.585	0.001	0	mast cells	Tpsg1
0	2.02893	0.717	0.107	0	mast cells	Gnai1
0	1.9735	0.741	0.118	0	mast cells	Lxn
0	1.95307	0.73	0.027	0	mast cells	Samsn1
0	1.93558	0.687	0.012	0	mast cells	Lat2
0	1.924	0.717	0.127	0	mast cells	Ero1l
0	1.92391	0.492	0.002	0	mast cells	Tpsab1
0	1.90218	0.732	0.12	0	mast cells	Osbpl8
0	1.88713	0.561	0.034	0	mast cells	Slc7a5
0	1.83889	0.728	0.044	0	mast cells	Fcgr3
0	1.81417	0.745	0.14	0	mast cells	Sec11c
0	1.75201	0.598	0.001	0	mast cells	Cd200r3
0	1.72089	0.285	0.009	0	mast cells	Calca
0	1.70641	0.719	0.059	0	mast cells	Coro1a
0	1.69711	0.747	0.055	0	mast cells	Laptm5
0	1.68029	0.769	0.179	0	mast cells	Tspo
4.06053e-287	2.216	0.86	0.306	8.40814e-283	mast cells	Slc3a2
3.60974e-235	1.86896	0.948	0.747	7.47469e-231	mast cells	Atp5f1
7.33598e-217	1.73077	0.94	0.759	1.51906e-212	mast cells	Ldha
6.69205e-212	2.01599	0.903	0.581	1.38572e-207	mast cells	Basp1
8.77017e-199	2.03077	0.953	0.768	1.81604e-194	mast cells	Itm2b
2.10304e-181	2.05405	0.847	0.44	4.35475e-177	mast cells	Ier3
0	3.86492	0.922	0.033	0	Schwann cells	Ednrb
0	3.0474	0.562	0.002	0	Schwann cells	Mpz
0	3.04084	0.766	0.017	0	Schwann cells	Ptprz1
0	3.01867	0.842	0.013	0	Schwann cells	Plp1
0	2.7872	0.591	0.01	0	Schwann cells	Fabp7
0	2.5554	0.591	0.033	0	Schwann cells	Pou3f1
0	2.52042	0.839	0.105	0	Schwann cells	Gpm6b
0	2.44512	0.53	0.015	0	Schwann cells	Egfl8
0	2.44064	0.533	0.005	0	Schwann cells	Mal
0	2.2964	0.74	0.131	0	Schwann cells	Alcam
0	2.16618	0.796	0.123	0	Schwann cells	Metrn
0	2.15567	0.718	0.002	0	Schwann cells	Foxd3
0	1.98474	0.577	0.011	0	Schwann cells	Cadm4
0	1.95177	0.599	0.041	0	Schwann cells	Cdh6
0	1.86581	0.71	0.02	0	Schwann cells	Erbb3
0	1.86553	0.399	0.009	0	Schwann cells	Col20a1
0	1.86029	0.642	0.03	0	Schwann cells	Fign
0	1.77422	0.538	0.049	0	Schwann cells	Gask1b
0	1.72594	0.56	0.044	0	Schwann cells	Cnp
0	1.71599	0.65	0.002	0	Schwann cells	Sox10
0	1.6115	0.567	0.039	0	Schwann cells	Cadm1
0	1.53745	0.45	0.027	0	Schwann cells	Moxd1
0	1.49925	0.555	0.058	0	Schwann cells	Kif21a
0	1.47874	0.54	0.016	0	Schwann cells	Mmp15
0	1.45893	0.56	0.019	0	Schwann cells	Afap1l2
0	1.45421	0.611	0.074	0	Schwann cells	Mcam
0	1.44858	0.535	0.027	0	Schwann cells	Slc35f1
0	1.44046	0.47	0.007	0	Schwann cells	Igsf9b
0	1.40773	0.572	0.048	0	Schwann cells	Adgrg6
6.23841e-259	2.27836	0.869	0.257	1.29179e-254	Schwann cells	Dst
4.84779e-228	1.72545	0.635	0.128	1.00383e-223	Schwann cells	Itga6
2.41966e-227	2.90063	0.973	0.664	5.01038e-223	Schwann cells	Dbi
1.4576e-220	2.57712	0.421	0.058	3.01826e-216	Schwann cells	Sostdc1
6.06052e-214	1.60086	0.662	0.146	1.25495e-209	Schwann cells	Nr2f2
2.69137e-200	2.16313	0.854	0.313	5.57301e-196	Schwann cells	Ccnd1
1.81739e-193	1.95983	0.864	0.313	3.76328e-189	Schwann cells	Rbp1
4.51026e-192	1.67364	0.431	0.067	9.33939e-188	Schwann cells	Epha5
1.05061e-169	1.84084	0.92	0.523	2.1755e-165	Schwann cells	Qk
2.01442e-167	1.83207	0.903	0.426	4.17126e-163	Schwann cells	Zeb2
9.28879e-162	1.51243	0.713	0.227	1.92343e-157	Schwann cells	Ubl3
7.23562e-150	1.66533	0.74	0.25	1.49828e-145	Schwann cells	Serpine2
8.14472e-149	1.48832	0.844	0.367	1.68653e-144	Schwann cells	Lmo4
4.42477e-137	1.53528	0.572	0.154	9.16236e-133	Schwann cells	Col18a1
5.5811e-137	1.59047	0.555	0.145	1.15568e-132	Schwann cells	Cryab
1.71503e-122	1.56406	0.776	0.36	3.55131e-118	Schwann cells	Ncam1
2.40986e-119	1.38663	0.652	0.23	4.99011e-115	Schwann cells	Lamc1
1.06125e-115	1.52479	0.83	0.414	2.19754e-111	Schwann cells	Sox4
5.36909e-104	1.61306	0.669	0.277	1.11178e-99	Schwann cells	Ckb
8.43968e-102	1.38865	0.635	0.249	1.7476e-97	Schwann cells	Matn2
6.70094e-93	1.52733	0.854	0.535	1.38756e-88	Schwann cells	Arpc1b
0	3.48268	0.939	0.082	0	erythrocytes progenitors 2	Bpgm
0	3.46506	0.973	0.149	0	erythrocytes progenitors 2	Mkrn1
0	3.42956	0.985	0.053	0	erythrocytes progenitors 2	Alas2
0	3.30149	0.966	0.044	0	erythrocytes progenitors 2	Snca
0	3.1712	0.944	0.017	0	erythrocytes progenitors 2	Gypa
0	3.00937	0.798	0.019	0	erythrocytes progenitors 2	Car2
0	2.88999	0.924	0.035	0	erythrocytes progenitors 2	Pnpo
0	2.60589	0.89	0.084	0	erythrocytes progenitors 2	Slc25a37
0	2.2204	0.859	0.051	0	erythrocytes progenitors 2	Ube2l6
0	2.06116	0.807	0.067	0	erythrocytes progenitors 2	Tent5c
0	2.03326	0.798	0.031	0	erythrocytes progenitors 2	Fam210b
0	1.99708	0.602	0.006	0	erythrocytes progenitors 2	Slc4a1
0	1.96019	0.859	0.125	0	erythrocytes progenitors 2	Fech
0	1.81169	0.661	0.012	0	erythrocytes progenitors 2	Tspo2
0	1.65396	0.741	0.13	0	erythrocytes progenitors 2	March2
0	1.5712	0.544	0.019	0	erythrocytes progenitors 2	Isg20
0	1.53472	0.495	0.004	0	erythrocytes progenitors 2	Trim10
0	1.15516	0.312	0.016	0	erythrocytes progenitors 2	Rhd
0	0.967433	0.38	0.029	0	erythrocytes progenitors 2	AI662270
1.15696e-290	2.54699	0.966	0.348	2.39571e-286	erythrocytes progenitors 2	Blvrb
5.79619e-289	2.04615	0.895	0.225	1.20022e-284	erythrocytes progenitors 2	Cd24a
6.3989e-281	3.36636	1	0.519	1.32502e-276	erythrocytes progenitors 2	Gpx1
1.10775e-264	4.96334	1	0.708	2.29382e-260	erythrocytes progenitors 2	Hbb-bt
1.12271e-264	4.60032	1	0.64	2.32479e-260	erythrocytes progenitors 2	Hba-a2
5.43132e-263	4.64571	1	0.679	1.12466e-258	erythrocytes progenitors 2	Hba-a1
3.42193e-251	4.48142	1	0.953	7.08578e-247	erythrocytes progenitors 2	Hbb-bs
3.08668e-216	1.4439	0.666	0.15	6.39159e-212	erythrocytes progenitors 2	Epb41
4.72549e-203	1.07496	0.451	0.069	9.78506e-199	erythrocytes progenitors 2	Cdc25b
1.17915e-202	1.09599	0.407	0.056	2.44166e-198	erythrocytes progenitors 2	Prxl2a
3.62103e-200	1.9099	0.993	0.804	7.49807e-196	erythrocytes progenitors 2	Prdx2
7.87069e-185	1.47675	0.605	0.144	1.62978e-180	erythrocytes progenitors 2	Urod
6.16586e-178	1.46047	0.776	0.265	1.27677e-173	erythrocytes progenitors 2	Slc25a39
1.07786e-167	1.5195	0.846	0.356	2.23192e-163	erythrocytes progenitors 2	Gabarapl2
2.00785e-164	0.998115	0.441	0.08	4.15766e-160	erythrocytes progenitors 2	Bcl2l1
2.93376e-146	1.05035	0.512	0.117	6.07494e-142	erythrocytes progenitors 2	Ptp4a3
1.41306e-145	1.17526	0.554	0.14	2.92601e-141	erythrocytes progenitors 2	Ncoa4
2.07931e-140	1.06158	0.537	0.133	4.30562e-136	erythrocytes progenitors 2	Mpp1
9.19163e-131	0.998845	0.432	0.091	1.90331e-126	erythrocytes progenitors 2	Mllt3
4.67529e-119	1.30019	0.849	0.441	9.68113e-115	erythrocytes progenitors 2	Bnip3l
1.82804e-117	0.985902	0.456	0.114	3.78533e-113	erythrocytes progenitors 2	Ube2o
1.94219e-117	1.18289	0.615	0.208	4.02169e-113	erythrocytes progenitors 2	Cmas
7.25271e-117	1.40166	0.761	0.353	1.50182e-112	erythrocytes progenitors 2	Glrx5
7.30739e-116	1.05479	0.734	0.244	1.51314e-111	erythrocytes progenitors 2	Ube2c
1.61187e-111	1.15591	0.541	0.166	3.33769e-107	erythrocytes progenitors 2	Tfdp2
5.137e-104	0.937354	0.556	0.177	1.06372e-99	erythrocytes progenitors 2	Cdr2
9.29882e-97	0.991981	0.556	0.182	1.92551e-92	erythrocytes progenitors 2	Ucp2
1.18173e-87	1.01414	0.546	0.202	2.44701e-83	erythrocytes progenitors 2	Rad23a
3.60254e-59	1.67337	0.5	0.202	7.45978e-55	erythrocytes progenitors 2	Mt1
6.42354e-49	1.10497	0.383	0.144	1.33012e-44	erythrocytes progenitors 2	Mgst3
7.54599e-28	1.25081	0.329	0.161	1.56255e-23	erythrocytes progenitors 2	Hmbs
0	2.80975	0.844	0.061	0	osteoblasts 2	Ly6a
0	2.34797	0.972	0.23	0	osteoblasts 2	Sema3c
0	2.24598	0.815	0.114	0	osteoblasts 2	Igfbp6
0	2.2173	0.982	0.206	0	osteoblasts 2	Dpt
0	2.15527	0.972	0.274	0	osteoblasts 2	Cd248
0	2.10063	0.731	0.039	0	osteoblasts 2	Efemp1
0	2.07101	0.877	0.179	0	osteoblasts 2	Gap43
0	1.83202	0.656	0.033	0	osteoblasts 2	Pi16
0	1.77329	0.782	0.08	0	osteoblasts 2	Cd55
0	1.73547	0.733	0.035	0	osteoblasts 2	Wnt2
0	1.53591	0.744	0.096	0	osteoblasts 2	Apod
0	1.39929	0.767	0.117	0	osteoblasts 2	Nupr1
5.95315e-300	2.51293	0.972	0.264	1.23272e-295	osteoblasts 2	Mfap5
7.1291e-290	1.89883	0.913	0.215	1.47622e-285	osteoblasts 2	Col5a3
7.13701e-285	1.5905	0.746	0.134	1.47786e-280	osteoblasts 2	Adamts5
6.72969e-281	1.33941	0.651	0.102	1.39352e-276	osteoblasts 2	Mmp23
1.98068e-267	2.17965	0.941	0.261	4.1014e-263	osteoblasts 2	Clec3b
4.39262e-242	1.30852	0.744	0.146	9.0958e-238	osteoblasts 2	Tmeff2
2.85448e-240	1.35662	0.764	0.162	5.91077e-236	osteoblasts 2	Htra3
5.28892e-237	2.30827	0.99	0.444	1.09518e-232	osteoblasts 2	Fbn1
6.53616e-237	1.43767	0.808	0.184	1.35344e-232	osteoblasts 2	Fndc1
1.64771e-232	1.60349	0.928	0.268	3.41192e-228	osteoblasts 2	Cd34
1.32576e-228	1.57077	0.867	0.239	2.74526e-224	osteoblasts 2	Loxl1
1.88105e-228	1.98028	0.995	0.402	3.89509e-224	osteoblasts 2	Col14a1
8.47832e-213	1.94954	1	0.851	1.75561e-208	osteoblasts 2	Col3a1
2.04295e-212	2.11966	1	0.839	4.23034e-208	osteoblasts 2	Col1a2
2.78952e-210	1.95247	1	0.85	5.77626e-206	osteoblasts 2	Sparc
7.84191e-210	1.23938	0.61	0.111	1.62382e-205	osteoblasts 2	Mgst1
1.90057e-208	2.00739	1	0.607	3.93552e-204	osteoblasts 2	Dcn
1.82571e-194	2.01311	1	0.81	3.7805e-190	osteoblasts 2	Col1a1
4.32684e-190	1.87798	1	0.67	8.9596e-186	osteoblasts 2	Fstl1
3.22367e-183	1.4155	0.892	0.294	6.67525e-179	osteoblasts 2	Lox
8.52364e-179	1.2423	0.828	0.239	1.76499e-174	osteoblasts 2	S100a16
2.457e-169	1.53507	0.972	0.416	5.08772e-165	osteoblasts 2	Agtr2
2.8207e-167	1.31994	1	0.829	5.84083e-163	osteoblasts 2	Serpinh1
8.34389e-165	1.60461	0.997	0.544	1.72777e-160	osteoblasts 2	S100a6
4.33532e-156	1.42221	0.964	0.508	8.97714e-152	osteoblasts 2	Timp2
1.20542e-153	1.3365	0.728	0.206	2.49606e-149	osteoblasts 2	Tnxb
5.24855e-153	1.26041	0.805	0.265	1.08682e-148	osteoblasts 2	Axl
9.04638e-145	1.53767	0.987	0.585	1.87323e-140	osteoblasts 2	Fn1
8.30335e-140	1.27967	0.862	0.333	1.71938e-135	osteoblasts 2	Serpinf1
5.82783e-136	1.28592	0.949	0.388	1.20677e-131	osteoblasts 2	Akap12
7.30173e-136	1.32826	0.869	0.36	1.51197e-131	osteoblasts 2	Fkbp11
2.5346e-133	1.2914	1	0.793	5.2484e-129	osteoblasts 2	Itm2a
1.29253e-132	1.22412	0.833	0.324	2.67645e-128	osteoblasts 2	Cd44
4.20658e-118	1.26715	0.946	0.51	8.71056e-114	osteoblasts 2	Klf4
7.48786e-117	1.22984	0.964	0.467	1.55051e-112	osteoblasts 2	Plpp3
6.75994e-113	1.26381	0.982	0.611	1.39978e-108	osteoblasts 2	Nrk
2.9394e-112	1.22189	0.897	0.413	6.08662e-108	osteoblasts 2	Nid1
1.32329e-111	1.34014	0.995	0.593	2.74013e-107	osteoblasts 2	Postn
0	3.35425	0.997	0.287	0	chondrocytes 4	Col2a1
0	3.22066	0.995	0.167	0	chondrocytes 4	Col9a3
0	3.09345	0.788	0.085	0	chondrocytes 4	Matn1
0	3.00295	0.812	0.077	0	chondrocytes 4	Snorc
0	2.99318	0.981	0.127	0	chondrocytes 4	Col9a1
0	2.95235	0.955	0.101	0	chondrocytes 4	Cnmd
0	2.93841	0.995	0.115	0	chondrocytes 4	Acan
0	2.91384	0.979	0.159	0	chondrocytes 4	Col9a2
0	2.84134	0.971	0.108	0	chondrocytes 4	Mia
0	2.80528	0.973	0.119	0	chondrocytes 4	Col11a2
0	2.7617	0.979	0.107	0	chondrocytes 4	Hapln1
0	2.45891	0.576	0.043	0	chondrocytes 4	Epyc
0	2.44228	0.947	0.135	0	chondrocytes 4	Wwp2
0	2.3654	0.814	0.053	0	chondrocytes 4	Matn3
0	2.26437	0.714	0.07	0	chondrocytes 4	Cytl1
0	2.26186	0.515	0.037	0	chondrocytes 4	Ucma
0	2.1499	0.881	0.102	0	chondrocytes 4	Matn4
0	2.14425	0.854	0.091	0	chondrocytes 4	Comp
0	2.05592	0.891	0.189	0	chondrocytes 4	Sox9
0	2.02667	0.836	0.059	0	chondrocytes 4	Susd5
0	1.80707	0.748	0.054	0	chondrocytes 4	Scrg1
0	1.68103	0.74	0.105	0	chondrocytes 4	4930523C07Rik
0	1.48606	0.732	0.105	0	chondrocytes 4	Papss2
0	1.48252	0.748	0.078	0	chondrocytes 4	Sox5
0	1.41577	0.581	0.049	0	chondrocytes 4	Pcolce2
1.24451e-285	1.42724	0.607	0.082	2.577e-281	chondrocytes 4	Prelp
1.59938e-280	2.90192	0.997	0.332	3.31184e-276	chondrocytes 4	Col11a1
1.0207e-276	1.47829	0.743	0.12	2.11356e-272	chondrocytes 4	Fmod
6.04074e-263	1.7548	0.825	0.171	1.25086e-258	chondrocytes 4	Prc1
2.73028e-246	1.48598	0.825	0.174	5.65359e-242	chondrocytes 4	Cdca8
1.15453e-244	1.99647	0.942	0.247	2.39069e-240	chondrocytes 4	Top2a
1.02118e-234	1.65173	0.857	0.213	2.11456e-230	chondrocytes 4	Sdc4
6.89573e-233	1.4311	0.69	0.126	1.4279e-228	chondrocytes 4	Hmmr
1.26895e-223	1.47186	0.846	0.213	2.62762e-219	chondrocytes 4	Cspg4
2.20977e-219	1.42071	0.78	0.169	4.57578e-215	chondrocytes 4	Tpx2
1.00174e-204	1.79611	0.849	0.223	2.0743e-200	chondrocytes 4	Mki67
2.25784e-194	1.90664	0.639	0.131	4.67531e-190	chondrocytes 4	C1qtnf3
1.22827e-185	1.58643	0.886	0.297	2.54338e-181	chondrocytes 4	Col27a1
2.24008e-182	1.56777	0.851	0.274	4.63854e-178	chondrocytes 4	Plod2
5.95886e-181	1.65432	0.708	0.163	1.2339e-176	chondrocytes 4	Cenpf
5.41771e-174	1.64027	0.936	0.364	1.12185e-169	chondrocytes 4	Cd9
1.0693e-167	1.84455	0.992	0.619	2.21421e-163	chondrocytes 4	Hmgb2
9.39614e-161	1.38725	0.82	0.238	1.94566e-156	chondrocytes 4	Birc5
5.37644e-160	1.65786	0.928	0.357	1.1133e-155	chondrocytes 4	Cthrc1
2.44398e-159	1.85861	0.976	0.409	5.06076e-155	chondrocytes 4	Mgp
7.22191e-157	1.494	0.756	0.198	1.49544e-152	chondrocytes 4	Ecrg4
1.69499e-147	1.48929	0.91	0.367	3.50982e-143	chondrocytes 4	Cks2
9.70787e-145	1.60696	0.785	0.244	2.01021e-140	chondrocytes 4	Ube2c
1.48614e-116	1.37388	0.658	0.198	3.07735e-112	chondrocytes 4	Cenpa
5.30903e-114	1.44976	0.812	0.312	1.09934e-109	chondrocytes 4	Neat1
0	3.93868	0.889	0.015	0	smooth muscle cells	Rgs5
0	2.59879	0.602	0.043	0	smooth muscle cells	Cox4i2
0	2.57867	0.769	0.018	0	smooth muscle cells	Gucy1a1
0	2.55159	0.784	0.079	0	smooth muscle cells	Itga1
0	2.25629	0.678	0.072	0	smooth muscle cells	Mylk
0	2.12477	0.272	0.004	0	smooth muscle cells	Actg2
0	1.98627	0.325	0.002	0	smooth muscle cells	Myh11
0	1.96729	0.547	0.057	0	smooth muscle cells	Abcc9
0	1.92762	0.684	0.087	0	smooth muscle cells	Rasgrp2
0	1.87438	0.591	0.033	0	smooth muscle cells	Gm13889
0	1.64988	0.561	0.048	0	smooth muscle cells	Kcnj8
0	1.63199	0.62	0.075	0	smooth muscle cells	Mcam
0	1.4481	0.518	0.041	0	smooth muscle cells	Gucy1b1
0	1.31342	0.398	0.024	0	smooth muscle cells	Tinagl1
0	1.18354	0.453	0.035	0	smooth muscle cells	Heyl
1.73027e-301	4.61187	0.716	0.113	3.58286e-297	smooth muscle cells	Acta2
7.60825e-255	1.21684	0.433	0.043	1.57544e-250	smooth muscle cells	Rasl11a
4.72193e-242	1.62102	0.588	0.087	9.7777e-238	smooth muscle cells	Notch3
1.18195e-226	1.81583	0.681	0.129	2.44746e-222	smooth muscle cells	Pdgfrb
8.76571e-225	3.00523	0.784	0.192	1.81512e-220	smooth muscle cells	Myl9
5.71654e-213	2.04371	0.83	0.209	1.18372e-208	smooth muscle cells	Ndufa4l2
1.59769e-156	1.57015	0.632	0.148	3.30833e-152	smooth muscle cells	Nr2f2
7.40545e-154	1.88545	0.716	0.192	1.53345e-149	smooth muscle cells	Igfbp7
1.70584e-144	2.25199	0.915	0.617	3.53229e-140	smooth muscle cells	Cald1
3.77408e-139	3.77052	0.468	0.093	7.81499e-135	smooth muscle cells	Tagln
2.87727e-119	1.8588	0.728	0.282	5.95797e-115	smooth muscle cells	Gng11
2.6106e-111	1.92242	0.851	0.519	5.40578e-107	smooth muscle cells	Col4a1
9.14321e-111	1.28431	0.573	0.156	1.89328e-106	smooth muscle cells	Pakap.1
2.22841e-103	1.23166	0.395	0.081	4.61437e-99	smooth muscle cells	Parm1
7.21119e-102	1.83392	0.784	0.353	1.49322e-97	smooth muscle cells	Tpm2
4.95585e-101	1.23808	0.57	0.169	1.02621e-96	smooth muscle cells	Vcl
8.76994e-96	1.3063	0.708	0.279	1.81599e-91	smooth muscle cells	Mfge8
4.24854e-92	1.25254	0.427	0.101	8.79746e-88	smooth muscle cells	Ppp1r14a
5.81958e-92	1.26522	0.64	0.229	1.20506e-87	smooth muscle cells	Myh9
2.17856e-87	1.52413	0.857	0.688	4.51115e-83	smooth muscle cells	Sept7
9.57029e-84	1.4064	0.667	0.261	1.98172e-79	smooth muscle cells	Mef2c
1.21541e-83	2.00513	0.833	0.545	2.51675e-79	smooth muscle cells	Tpm1
4.439e-82	1.28038	0.599	0.224	9.19183e-78	smooth muscle cells	Cnn2
8.97689e-82	1.61772	0.868	0.572	1.85884e-77	smooth muscle cells	Crip1
9.89708e-79	1.47432	0.766	0.423	2.04939e-74	smooth muscle cells	Col4a2
1.81166e-78	1.3462	0.827	0.461	3.75141e-74	smooth muscle cells	Ebf1
1.62914e-67	1.15323	0.696	0.338	3.37346e-63	smooth muscle cells	Mprip
1.44299e-66	1.17018	0.912	0.724	2.98801e-62	smooth muscle cells	Tuba1a
1.02179e-63	1.14174	0.573	0.232	2.11582e-59	smooth muscle cells	Gnb4
2.47791e-62	1.19907	0.751	0.393	5.131e-58	smooth muscle cells	Ifitm3
2.70438e-62	1.25529	0.594	0.266	5.59997e-58	smooth muscle cells	Gjc1
1.22758e-60	1.16037	0.921	0.886	2.54196e-56	smooth muscle cells	Myl6
2.78998e-58	1.28097	0.895	0.698	5.7772e-54	smooth muscle cells	Fabp5
2.29586e-48	1.1265	0.705	0.445	4.75403e-44	smooth muscle cells	Fermt2
5.56614e-26	1.15933	0.626	0.439	1.15258e-21	smooth muscle cells	Gadd45b
6.94529e-285	1.92284	0.929	0.195	1.43816e-280	neuronal progenitors 2	Cenpa
3.82825e-262	1.6208	0.822	0.16	7.92716e-258	neuronal progenitors 2	Ccnb2
5.29222e-151	1.33892	0.84	0.238	1.09586e-146	neuronal progenitors 2	Birc5
3.62664e-133	0.926759	0.533	0.112	7.50969e-129	neuronal progenitors 2	Knstrn
3.32837e-117	0.936162	0.648	0.165	6.89206e-113	neuronal progenitors 2	Cenpf
1.47463e-116	0.964589	0.642	0.168	3.05351e-112	neuronal progenitors 2	Cdca3
2.19138e-109	0.983779	0.524	0.128	4.53769e-105	neuronal progenitors 2	Lockd
1.56256e-107	1.29586	0.97	0.619	3.2356e-103	neuronal progenitors 2	H2afv
8.40499e-103	1.22954	0.994	0.681	1.74042e-98	neuronal progenitors 2	Plagl1
9.69291e-93	1.13043	0.834	0.369	2.00711e-88	neuronal progenitors 2	Cks2
1.42923e-92	0.978774	0.556	0.153	2.95951e-88	neuronal progenitors 2	Cenpe
3.52753e-92	0.985196	0.991	0.856	7.30446e-88	neuronal progenitors 2	Dynll1
5.24496e-92	1.02087	0.991	0.83	1.08607e-87	neuronal progenitors 2	H2afz
1.08043e-86	1.13266	0.985	0.723	2.23724e-82	neuronal progenitors 2	Tuba1a
3.43282e-83	0.977129	0.994	0.775	7.10834e-79	neuronal progenitors 2	Mest
1.64157e-81	0.979601	0.796	0.344	3.3992e-77	neuronal progenitors 2	H2afx
2.39024e-81	1.01642	0.967	0.599	4.94947e-77	neuronal progenitors 2	Stmn1
3.92711e-81	0.867839	0.574	0.172	8.13186e-77	neuronal progenitors 2	Tpx2
1.16417e-78	0.930094	0.967	0.752	2.41065e-74	neuronal progenitors 2	Ptms
9.5706e-78	0.974169	0.941	0.598	1.98178e-73	neuronal progenitors 2	Nucks1
4.6688e-77	0.969375	0.973	0.619	9.66769e-73	neuronal progenitors 2	Hmgb2
2.24818e-69	0.988528	0.846	0.39	4.65531e-65	neuronal progenitors 2	Akap12
6.16195e-66	0.918427	0.846	0.418	1.27595e-61	neuronal progenitors 2	Agtr2
5.17478e-65	0.816589	0.973	0.817	1.07154e-60	neuronal progenitors 2	Sub1
3.30905e-61	0.892627	0.885	0.469	6.85206e-57	neuronal progenitors 2	Plpp3
3.11896e-58	0.821587	0.834	0.486	6.45843e-54	neuronal progenitors 2	Selenoh
4.03673e-58	0.813634	0.754	0.4	8.35886e-54	neuronal progenitors 2	Rnaseh2c
2.23506e-56	1.01274	0.781	0.452	4.62814e-52	neuronal progenitors 2	Tubb4b
1.57014e-54	0.826983	0.988	0.787	3.2513e-50	neuronal progenitors 2	Peg3
2.31587e-53	1.05876	0.84	0.543	4.79547e-49	neuronal progenitors 2	Ndn
2.08395e-51	0.870115	0.929	0.612	4.31523e-47	neuronal progenitors 2	Nrk
4.25136e-49	0.812152	0.675	0.343	8.80329e-45	neuronal progenitors 2	Rad21
1.15108e-44	0.807389	0.648	0.303	2.38354e-40	neuronal progenitors 2	Smoc2
0	4.178	0.73	0.045	0	M2 macrophages	Pf4
0	3.48328	0.668	0.04	0	M2 macrophages	C1qb
0	3.44206	0.608	0.034	0	M2 macrophages	C1qa
0	3.39758	0.671	0.036	0	M2 macrophages	C1qc
0	2.96694	0.706	0.08	0	M2 macrophages	Fcer1g
0	2.70162	0.671	0.076	0	M2 macrophages	Tyrobp
1.24797e-290	2.46944	0.383	0.03	2.58417e-286	M2 macrophages	Aif1
1.74702e-270	3.93523	0.843	0.19	3.61756e-266	M2 macrophages	Apoe
7.46864e-230	2.67084	0.445	0.05	1.54653e-225	M2 macrophages	F13a1
8.55791e-191	3.04584	1	0.917	1.77209e-186	M2 macrophages	Tmsb4x
1.1064e-189	1.80248	0.46	0.063	2.29103e-185	M2 macrophages	Lyz2
1.06906e-173	1.90401	0.258	0.022	2.2137e-169	M2 macrophages	Ms4a7
2.24287e-169	2.06628	0.306	0.031	4.64432e-165	M2 macrophages	Mrc1
4.01162e-167	2.10358	0.27	0.025	8.30686e-163	M2 macrophages	Fcrls
8.13056e-157	2.08938	0.991	0.969	1.68359e-152	M2 macrophages	Ftl1
1.21158e-135	2.45346	0.407	0.071	2.50882e-131	M2 macrophages	Ptpn18
1.31127e-131	2.37062	0.371	0.061	2.71524e-127	M2 macrophages	Gmfg
2.10376e-130	2.16886	0.318	0.045	4.35626e-126	M2 macrophages	Spi1
1.39979e-125	2.03188	0.967	0.946	2.89854e-121	M2 macrophages	Fth1
7.08302e-125	1.412	0.991	0.974	1.46668e-120	M2 macrophages	Actb
7.05992e-112	1.93911	0.371	0.067	1.4619e-107	M2 macrophages	Coro1a
3.32476e-106	2.00604	0.318	0.053	6.88459e-102	M2 macrophages	Fcgr3
1.80081e-103	2.14447	0.344	0.064	3.72894e-99	M2 macrophages	Lst1
1.03016e-92	1.85146	0.326	0.062	2.13315e-88	M2 macrophages	Rac2
1.10403e-83	1.65429	0.252	0.041	2.28611e-79	M2 macrophages	Ms4a6c
1.33364e-81	1.74847	0.264	0.046	2.76158e-77	M2 macrophages	Csf1r
4.57792e-69	2.33946	0.409	0.126	9.47949e-65	M2 macrophages	Lgmn
4.77256e-68	2.1021	0.774	0.747	9.88253e-64	M2 macrophages	Clta
2.52506e-53	1.84252	0.255	0.061	5.22863e-49	M2 macrophages	Stab1
2.70875e-49	1.98617	0.335	0.111	5.609e-45	M2 macrophages	Rgs10
6.35774e-46	1.94474	0.445	0.195	1.3165e-41	M2 macrophages	Arhgdib
4.49488e-44	2.26517	0.481	0.25	9.30755e-40	M2 macrophages	Dab2
1.64979e-42	2.19234	0.436	0.204	3.41622e-38	M2 macrophages	Mt1
5.3195e-32	2.02259	0.501	0.336	1.10151e-27	M2 macrophages	Cotl1
8.04202e-32	1.93933	0.573	0.461	1.66526e-27	M2 macrophages	Cyba
3.14372e-30	2.11951	0.427	0.246	6.5097e-26	M2 macrophages	Selenop
2.57724e-29	2.76039	0.282	0.112	5.33668e-25	M2 macrophages	Hmox1
2.34797e-26	2.11087	0.555	0.479	4.86194e-22	M2 macrophages	Ctsb
1.15124e-17	1.99879	0.412	0.306	2.38388e-13	M2 macrophages	Snx2
3.3677e-17	1.65068	0.353	0.223	6.97349e-13	M2 macrophages	Maf
7.60802e-15	1.77982	0.531	0.559	1.57539e-10	M2 macrophages	Arpc3
1.5739e-14	1.78036	0.427	0.355	3.25908e-10	M2 macrophages	Blvrb
1.72719e-14	1.61418	0.303	0.186	3.57649e-10	M2 macrophages	Ucp2
1.50542e-11	1.42469	0.534	0.593	3.11727e-07	M2 macrophages	Sh3bgrl3
1.10267e-10	1.36934	0.555	0.676	2.2833e-06	M2 macrophages	Cst3
1.2276e-08	1.63653	0.344	0.281	0.000254199	M2 macrophages	Ckb
2.95706e-08	1.95136	0.412	0.409	0.000612318	M2 macrophages	Ctsd
8.97861e-06	1.49314	0.386	0.397	0.18592	M2 macrophages	Cstb
2.19149e-05	1.60379	0.386	0.415	0.453791	M2 macrophages	Snx6
7.79419e-05	1.3764	0.27	0.234	1	M2 macrophages	Ostf1
0	2.18842	0.546	0.011	0	articular cartilage cells	Anxa8
0	2.17344	0.8	0.094	0	articular cartilage cells	Aqp1
0	1.78744	0.635	0.044	0	articular cartilage cells	Adgrg2
0	1.74874	0.416	0.026	0	articular cartilage cells	Tspan15
0	1.57212	0.384	0.006	0	articular cartilage cells	Btc
0	1.53168	0.295	0.011	0	articular cartilage cells	Col22a1
9.81469e-308	2.07835	0.657	0.083	2.03233e-303	articular cartilage cells	Cd55
9.76522e-281	2.50432	0.838	0.157	2.02208e-276	articular cartilage cells	Tgfbi
1.02322e-272	2.01658	0.625	0.081	2.11878e-268	articular cartilage cells	Sox5
6.03833e-255	1.91467	0.717	0.119	1.25036e-250	articular cartilage cells	Nupr1
6.28687e-248	3.02075	0.94	0.271	1.30182e-243	articular cartilage cells	Tppp3
1.85137e-236	1.73435	0.673	0.107	3.83364e-232	articular cartilage cells	4930523C07Rik
5.21308e-223	1.74368	0.549	0.076	1.07947e-218	articular cartilage cells	Inhba
1.9599e-203	1.91116	0.851	0.208	4.05837e-199	articular cartilage cells	Crip2
1.02145e-184	2.20301	0.943	0.351	2.11512e-180	articular cartilage cells	Creb5
4.58337e-183	1.44256	0.59	0.105	9.49077e-179	articular cartilage cells	Ezr
5.06356e-183	2.05821	0.781	0.199	1.04851e-178	articular cartilage cells	Ccn3
4.52188e-172	1.83911	0.66	0.139	9.36345e-168	articular cartilage cells	Tm4sf1
1.38029e-166	2.28286	0.597	0.121	2.85816e-162	articular cartilage cells	Rgcc
3.42384e-164	2.02206	0.94	0.365	7.08974e-160	articular cartilage cells	Cd9
1.00317e-162	2.03476	0.959	0.451	2.07726e-158	articular cartilage cells	Tagln2
1.1256e-156	2.35767	0.984	0.571	2.33078e-152	articular cartilage cells	Crip1
1.76529e-151	1.75597	0.79	0.234	3.65539e-147	articular cartilage cells	Sema3c
6.24219e-148	1.77722	0.775	0.249	1.29257e-143	articular cartilage cells	Plec
9.67151e-146	1.69784	0.994	0.798	2.00268e-141	articular cartilage cells	S100a10
1.51804e-130	1.70208	0.987	0.742	3.1434e-126	articular cartilage cells	Anxa2
2.46059e-130	1.99292	0.825	0.326	5.09515e-126	articular cartilage cells	Cd44
1.28604e-121	1.56632	0.997	0.671	2.66301e-117	articular cartilage cells	Fstl1
3.71777e-120	1.48845	0.749	0.26	7.6984e-116	articular cartilage cells	Dst
6.90527e-116	1.567	0.962	0.683	1.42987e-111	articular cartilage cells	Anxa5
3.12055e-115	2.45054	0.93	0.546	6.46172e-111	articular cartilage cells	S100a6
1.25781e-114	1.96455	0.819	0.313	2.60455e-110	articular cartilage cells	Neat1
5.09877e-114	1.53794	0.759	0.285	1.0558e-109	articular cartilage cells	Sash1
7.94051e-110	1.5098	0.975	0.717	1.64424e-105	articular cartilage cells	Lmna
1.59926e-108	1.54632	0.79	0.342	3.31159e-104	articular cartilage cells	Clic4
2.54604e-106	1.65191	0.933	0.511	5.27208e-102	articular cartilage cells	Klf4
7.22989e-106	1.53353	0.863	0.359	1.49709e-101	articular cartilage cells	Cthrc1
7.9424e-100	1.67348	0.892	0.46	1.64463e-95	articular cartilage cells	Ebf1
2.82794e-97	1.48398	0.702	0.259	5.85582e-93	articular cartilage cells	Nbl1
1.40465e-96	1.46763	0.962	0.662	2.90861e-92	articular cartilage cells	Ahnak
3.89798e-95	3.07934	0.476	0.124	8.07154e-91	articular cartilage cells	Hbegf
4.78486e-95	1.73455	0.53	0.144	9.90801e-91	articular cartilage cells	Thbs4
7.35471e-95	1.73239	0.651	0.211	1.52294e-90	articular cartilage cells	Ndufa4l2
3.05632e-84	1.49486	0.937	0.681	6.32872e-80	articular cartilage cells	Emp3
1.52743e-83	1.42903	0.594	0.209	3.16285e-79	articular cartilage cells	Sdc2
1.73192e-83	1.8281	0.67	0.278	3.58629e-79	articular cartilage cells	Ckb
6.12358e-80	1.65768	0.606	0.22	1.26801e-75	articular cartilage cells	Col5a3
1.03398e-73	1.62822	0.581	0.212	2.14107e-69	articular cartilage cells	Tnfaip6
1.90672e-68	1.78232	0.632	0.265	3.94824e-64	articular cartilage cells	Timp3
3.57862e-45	1.61736	0.705	0.448	7.41026e-41	articular cartilage cells	Fbn1
0	3.53397	0.962	0.078	0	tendon progenitors 2	Tnmd
0	2.57372	0.865	0.064	0	tendon progenitors 2	Scx
0	1.56066	0.598	0.026	0	tendon progenitors 2	Cilp
0	1.49105	0.718	0.038	0	tendon progenitors 2	Zfp185
1.04636e-297	2.19887	0.662	0.07	2.16669e-293	tendon progenitors 2	Kera
9.1764e-272	2.35383	0.857	0.142	1.90016e-267	tendon progenitors 2	Thbs4
2.31506e-237	1.68113	0.549	0.061	4.79379e-233	tendon progenitors 2	Spon2
2.56769e-232	1.70421	0.789	0.122	5.31692e-228	tendon progenitors 2	Fmod
1.53191e-155	1.3603	0.748	0.152	3.17212e-151	tendon progenitors 2	Cenpe
5.96577e-154	1.5205	0.891	0.225	1.23533e-149	tendon progenitors 2	Mki67
7.66426e-151	1.81889	0.902	0.25	1.58704e-146	tendon progenitors 2	Top2a
1.00233e-147	1.3412	0.774	0.171	2.07552e-143	tendon progenitors 2	Tpx2
7.04859e-146	1.35448	0.594	0.106	1.45955e-141	tendon progenitors 2	Chodl
7.65899e-144	1.44045	0.895	0.239	1.58595e-139	tendon progenitors 2	Birc5
1.82439e-133	1.27057	0.748	0.174	3.77776e-129	tendon progenitors 2	Prc1
7.11958e-132	1.04296	0.613	0.119	1.47425e-127	tendon progenitors 2	Kif11
1.11537e-131	1.14979	0.613	0.124	2.30959e-127	tendon progenitors 2	Ssc5d
1.65559e-129	1.07614	0.763	0.177	3.42824e-125	tendon progenitors 2	Cdca8
7.3897e-123	1.05452	0.729	0.18	1.53019e-118	tendon progenitors 2	Spc24
1.01203e-121	1.40811	0.929	0.324	2.09561e-117	tendon progenitors 2	Smc2
4.5238e-121	1.41472	0.707	0.165	9.36743e-117	tendon progenitors 2	Cenpf
4.91284e-121	1.18484	0.609	0.129	1.0173e-116	tendon progenitors 2	Nnat
2.40827e-118	1.40235	0.902	0.282	4.98681e-114	tendon progenitors 2	Pclaf
8.98129e-118	1.08085	0.658	0.146	1.85975e-113	tendon progenitors 2	Nusap1
3.84068e-117	1.09976	0.624	0.14	7.95289e-113	tendon progenitors 2	Rflnb
1.22364e-116	1.48309	0.632	0.138	2.5338e-112	tendon progenitors 2	Hist1h1b
2.75326e-112	1.08966	0.726	0.19	5.70118e-108	tendon progenitors 2	Angptl2
7.52286e-109	1.45982	0.733	0.199	1.55776e-104	tendon progenitors 2	Cenpa
4.11545e-108	1.14276	0.662	0.166	8.52187e-104	tendon progenitors 2	Htra3
1.58395e-106	1.48268	0.805	0.246	3.27989e-102	tendon progenitors 2	Ube2c
3.96549e-106	1.24746	0.925	0.346	8.21134e-102	tendon progenitors 2	Smc4
8.91494e-104	1.39791	0.789	0.246	1.84602e-99	tendon progenitors 2	Htra1
2.1415e-102	1.45374	0.996	0.62	4.43441e-98	tendon progenitors 2	Hmgb2
2.03276e-100	1.32641	1	0.83	4.20923e-96	tendon progenitors 2	H2afz
2.01049e-99	1.35129	0.876	0.345	4.16313e-95	tendon progenitors 2	H2afx
4.37516e-93	1.23458	0.906	0.369	9.05965e-89	tendon progenitors 2	Cks2
1.20617e-90	1.13928	0.793	0.271	2.49761e-86	tendon progenitors 2	Cdk1
8.087e-85	1.22914	0.989	0.6	1.67457e-80	tendon progenitors 2	Stmn1
6.55238e-83	1.14022	0.944	0.411	1.3568e-78	tendon progenitors 2	Mgp
5.18969e-80	1.2527	0.786	0.286	1.07463e-75	tendon progenitors 2	Abi3bp
2.8528e-77	1.12814	0.989	0.847	5.90729e-73	tendon progenitors 2	Tubb5
2.61587e-76	1.21103	0.789	0.334	5.41669e-72	tendon progenitors 2	Nudt4
7.1883e-76	1.39266	0.955	0.587	1.48848e-71	tendon progenitors 2	Fn1
6.2624e-74	1.13066	0.932	0.467	1.29676e-69	tendon progenitors 2	Pcolce
2.99574e-73	1.27702	1	0.84	6.20328e-69	tendon progenitors 2	Col1a2
8.08245e-73	1.77112	0.883	0.435	1.67363e-68	tendon progenitors 2	Mfap4
2.58422e-71	1.07362	0.981	0.72	5.35115e-67	tendon progenitors 2	Tuba1b
5.42697e-71	1.27535	1	0.81	1.12376e-66	tendon progenitors 2	Col1a1
8.21829e-67	1.0259	0.699	0.273	1.70176e-62	tendon progenitors 2	Sept6
4.42454e-21	1.04479	0.545	0.315	9.16189e-17	tendon progenitors 2	Bgn
0	2.27063	0.894	0.059	0	erythroid-like precursors	Alas2
0	1.84694	0.78	0.088	0	erythroid-like precursors	Bpgm
0	1.67381	0.735	0.051	0	erythroid-like precursors	Snca
5.24532e-294	1.73918	0.763	0.09	1.08615e-289	erythroid-like precursors	Slc25a37
9.61962e-291	1.23221	0.629	0.058	1.99194e-286	erythroid-like precursors	Ube2l6
2.91224e-204	0.818899	0.367	0.027	6.03038e-200	erythroid-like precursors	Gypa
3.98691e-190	1.83358	0.804	0.155	8.25569e-186	erythroid-like precursors	Mkrn1
7.67051e-166	1.05058	0.543	0.074	1.58833e-161	erythroid-like precursors	Tent5c
9.47738e-140	3.23675	1	0.71	1.96248e-135	erythroid-like precursors	Hbb-bt
4.82129e-138	3.05129	0.996	0.642	9.98345e-134	erythroid-like precursors	Hba-a2
2.01437e-137	3.0347	1	0.681	4.17116e-133	erythroid-like precursors	Hba-a1
1.38937e-133	3.14301	1	0.954	2.87698e-129	erythroid-like precursors	Hbb-bs
6.77208e-116	1.02351	0.624	0.131	1.40229e-111	erythroid-like precursors	Fech
0	5.63305	0.789	0.046	0	keratinocytes	Lgals7
0	4.25137	0.595	0.017	0	keratinocytes	Krt14
0	4.16697	0.515	0.023	0	keratinocytes	Krtdap
0	4.11119	0.489	0.016	0	keratinocytes	Krt15
0	4.09737	0.573	0.014	0	keratinocytes	Krt5
0	3.68814	0.626	0.014	0	keratinocytes	Sfn
0	3.61776	0.471	0.023	0	keratinocytes	Stfa3
0	3.35468	0.489	0.01	0	keratinocytes	Dmkn
0	3.04201	0.529	0.012	0	keratinocytes	Perp
0	3.0069	0.48	0.022	0	keratinocytes	Cstdc5
0	2.77012	0.264	0.005	0	keratinocytes	Calm4
0	2.3519	0.313	0.005	0	keratinocytes	S100a14
0	1.45174	0.251	0.003	0	keratinocytes	Trim29
2.60589e-272	4.16286	0.357	0.019	5.39603e-268	keratinocytes	Krt1
4.56273e-182	0.979104	0.326	0.023	9.44805e-178	keratinocytes	Stfa1
2.18422e-79	3.27702	0.89	0.699	4.52286e-75	keratinocytes	Fabp5
4.93284e-52	1.16467	0.969	0.954	1.02144e-47	keratinocytes	Rps26
3.9618e-42	3.95024	0.357	0.109	8.2037e-38	keratinocytes	Krt10
1.40983e-40	0.868509	0.974	0.962	2.91933e-36	keratinocytes	Rpl37a
2.99147e-39	2.09806	0.251	0.057	6.19443e-35	keratinocytes	Sbsn
5.1991e-38	1.12171	0.947	0.946	1.07658e-33	keratinocytes	Ptma
6.49546e-38	3.0376	0.374	0.127	1.34502e-33	keratinocytes	Hspb1
1.5382e-37	0.838582	0.974	0.963	3.18515e-33	keratinocytes	Rpl39
1.2572e-35	1.41045	0.841	0.775	2.60329e-31	keratinocytes	S100a11
1.80309e-34	0.884033	0.947	0.96	3.73365e-30	keratinocytes	Rplp2
1.34839e-33	1.10494	1	0.996	2.7921e-29	keratinocytes	Gm42418
6.25387e-30	0.881214	0.872	0.924	1.29499e-25	keratinocytes	Rpl22
5.83399e-28	2.10818	0.612	0.451	1.20804e-23	keratinocytes	Fam162a
1.69856e-25	0.845949	0.881	0.927	3.51721e-21	keratinocytes	Rpl36
5.1858e-22	1.5357	0.419	0.205	1.07382e-17	keratinocytes	Mt1
3.92955e-17	1.98385	0.366	0.195	8.13691e-13	keratinocytes	Anxa1
3.46527e-16	1.39951	0.26	0.11	7.17553e-12	keratinocytes	Gcat
3.91738e-15	2.01644	0.322	0.17	8.11172e-11	keratinocytes	Cxcl14
1.58211e-14	2.0736	0.357	0.21	3.27607e-10	keratinocytes	Gltp
3.92149e-13	1.76815	0.626	0.669	8.12022e-09	keratinocytes	Dbi
8.98404e-12	1.02064	0.67	0.723	1.86032e-07	keratinocytes	Mif
1.76116e-11	0.860006	0.731	0.825	3.64683e-07	keratinocytes	Serbp1
8.1495e-11	0.854875	0.687	0.801	1.68752e-06	keratinocytes	Atp5l
2.49965e-07	1.36847	0.339	0.246	0.00517603	keratinocytes	S100a16
3.23923e-07	1.21634	0.533	0.561	0.00670747	keratinocytes	Atox1
2.17534e-06	1.4474	0.304	0.215	0.0450447	keratinocytes	Ndufa4l2
7.57383e-06	1.10289	0.344	0.276	0.156831	keratinocytes	H2afj
2.68388e-05	1.0219	0.339	0.28	0.555752	keratinocytes	Phgdh
3.96974e-05	1.00213	0.295	0.224	0.822014	keratinocytes	Acaa2
0.000911285	0.86203	0.568	0.679	1	keratinocytes	Pkm
0.00165319	1.09289	0.357	0.349	1	keratinocytes	Hras
0.00216894	0.855754	0.48	0.533	1	keratinocytes	Slc25a5
0.00221918	1.11621	0.498	0.57	1	keratinocytes	Dstn
0.00240304	1.42083	0.449	0.495	1	keratinocytes	Higd1a
0	4.65345	0.996	0.079	0	chondrocytes 3	Snorc
0	4.40808	0.987	0.093	0	chondrocytes 3	Comp
0	4.06224	0.991	0.111	0	chondrocytes 3	Hapln1
0	3.71439	0.969	0.087	0	chondrocytes 3	Matn1
0	3.67386	1	0.119	0	chondrocytes 3	Acan
0	3.62172	1	0.123	0	chondrocytes 3	Col11a2
0	3.47976	1	0.131	0	chondrocytes 3	Col9a1
0	3.4491	0.996	0.163	0	chondrocytes 3	Col9a2
0	3.26282	0.982	0.112	0	chondrocytes 3	Mia
0	3.25721	0.973	0.105	0	chondrocytes 3	Cnmd
0	2.89976	0.782	0.044	0	chondrocytes 3	Epyc
0	2.8328	0.716	0.045	0	chondrocytes 3	Sgms2
0	2.75249	0.898	0.056	0	chondrocytes 3	Matn3
0	2.74807	0.933	0.049	0	chondrocytes 3	Pcolce2
0	2.73692	0.822	0.014	0	chondrocytes 3	Smpd3
0	2.43057	0.813	0.006	0	chondrocytes 3	Panx3
0	2.2901	0.902	0.097	0	chondrocytes 3	Lgals3
0	2.24285	0.618	0.003	0	chondrocytes 3	Ihh
0	1.9602	0.724	0.058	0	chondrocytes 3	Scrg1
0	1.95155	0.796	0.039	0	chondrocytes 3	Fgfr3
0	1.86655	0.782	0.084	0	chondrocytes 3	Prelp
0	1.83837	0.787	0.044	0	chondrocytes 3	Chad
0	1.65847	0.693	0.054	0	chondrocytes 3	Chst11
0	1.5996	0.769	0.083	0	chondrocytes 3	Gale
1.86636e-290	3.47088	1	0.172	3.86468e-286	chondrocytes 3	Col9a3
4.79187e-286	5.08924	0.382	0.021	9.92252e-282	chondrocytes 3	Col10a1
4.69817e-251	1.81792	0.796	0.108	9.7285e-247	chondrocytes 3	Papss2
2.80942e-247	1.61114	0.804	0.11	5.81746e-243	chondrocytes 3	S100b
7.6771e-209	4.08465	1	0.291	1.5897e-204	chondrocytes 3	Col2a1
8.38635e-206	2.13179	0.938	0.192	1.73656e-201	chondrocytes 3	Sox9
2.3302e-202	2.4431	0.938	0.216	4.82515e-198	chondrocytes 3	Sdc4
3.81126e-199	2.12243	0.898	0.184	7.89199e-195	chondrocytes 3	Cpe
7.45393e-197	2.5625	0.773	0.133	1.54349e-192	chondrocytes 3	C1qtnf3
4.58426e-190	3.70836	1	0.335	9.49262e-186	chondrocytes 3	Col11a1
6.28698e-160	2.4196	0.933	0.3	1.30185e-155	chondrocytes 3	Col27a1
1.53586e-153	1.87851	0.716	0.134	3.1803e-149	chondrocytes 3	Timp1
1.13247e-135	1.96176	0.982	0.367	2.34501e-131	chondrocytes 3	Cd9
2.48482e-134	2.111	0.889	0.261	5.14532e-130	chondrocytes 3	Mef2c
8.57968e-127	2.08658	0.947	0.314	1.7766e-122	chondrocytes 3	Neat1
4.96026e-121	2.18879	0.796	0.209	1.02712e-116	chondrocytes 3	Pth1r
3.54058e-119	1.77333	0.867	0.277	7.33147e-115	chondrocytes 3	Plod2
3.63527e-119	2.95252	0.982	0.411	7.52756e-115	chondrocytes 3	Mgp
1.5707e-118	1.60103	0.893	0.284	3.25245e-114	chondrocytes 3	Zbtb20
2.84662e-113	1.69593	0.8	0.23	5.8945e-109	chondrocytes 3	Cd24a
7.89576e-110	2.01374	0.871	0.327	1.63498e-105	chondrocytes 3	Ccn1
3.64191e-108	2.70945	0.876	0.363	7.5413e-104	chondrocytes 3	Ppa1
7.12152e-101	1.71298	0.884	0.334	1.47465e-96	chondrocytes 3	Ugdh
1.98086e-91	1.64681	0.96	0.502	4.10178e-87	chondrocytes 3	Ctsz
7.10085e-51	1.63486	0.858	0.493	1.47037e-46	chondrocytes 3	Emp1
4.53399e-27	1.79067	0.796	0.588	9.38852e-23	chondrocytes 3	Fn1
1.00789e-193	2.87186	0.896	0.173	2.08704e-189	chondrocytes 1	Col9a3
2.24163e-159	2.66765	0.745	0.134	4.64174e-155	chondrocytes 1	Col9a1
5.26063e-154	3.11713	0.962	0.291	1.08932e-149	chondrocytes 1	Col2a1
2.44892e-117	2.76609	0.627	0.126	5.07098e-113	chondrocytes 1	Col11a2
4.02498e-114	2.30651	0.608	0.115	8.33452e-110	chondrocytes 1	Mia
2.79147e-113	2.49118	0.509	0.083	5.7803e-109	chondrocytes 1	Snorc
6.50585e-112	2.32	0.58	0.108	1.34717e-107	chondrocytes 1	Cnmd
2.46681e-107	2.3881	0.533	0.097	5.10802e-103	chondrocytes 1	Comp
5.68679e-107	2.46021	0.689	0.165	1.17756e-102	chondrocytes 1	Col9a2
7.48084e-105	2.27166	0.519	0.091	1.54906e-100	chondrocytes 1	Matn1
5.9735e-85	2.11479	0.533	0.115	1.23693e-80	chondrocytes 1	Hapln1
9.32227e-71	2.31852	0.509	0.123	1.93036e-66	chondrocytes 1	Acan
3.68739e-60	2.45859	0.736	0.337	7.63547e-56	chondrocytes 1	Col11a1
3.11886e-56	1.31665	0.958	0.954	6.45821e-52	chondrocytes 1	Hbb-bs
1.79018e-55	2.14364	0.358	0.076	3.70693e-51	chondrocytes 1	Cytl1
6.0727e-46	2.23358	0.731	0.413	1.25747e-41	chondrocytes 1	Mgp
2.18888e-33	1.66348	0.255	0.061	4.53252e-29	chondrocytes 1	Matn3
1.15752e-30	1.78982	0.344	0.11	2.39689e-26	chondrocytes 1	Matn4
3.12943e-28	0.9942	0.755	0.712	6.48012e-24	chondrocytes 1	Hbb-bt
5.74653e-28	1.20813	0.745	0.683	1.18993e-23	chondrocytes 1	Hba-a1
6.81449e-27	1.18542	0.731	0.644	1.41108e-22	chondrocytes 1	Hba-a2
1.42233e-26	1.11002	0.995	0.997	2.94521e-22	chondrocytes 1	Gm42418
9.08973e-20	1.75236	0.335	0.144	1.88221e-15	chondrocytes 1	Wwp2
2.11828e-19	1.77831	0.311	0.127	4.38631e-15	chondrocytes 1	Fmod
1.23916e-11	1.38786	0.358	0.204	2.56594e-07	chondrocytes 1	Ecrg4
1.83061e-09	1.19057	0.264	0.137	3.79065e-05	chondrocytes 1	C1qtnf3
4.8957e-07	1.3478	0.439	0.371	0.0101375	chondrocytes 1	Cd9
1.69057e-06	1.55269	0.311	0.215	0.0350065	chondrocytes 1	Ndufa4l2
0.00192354	1.00897	0.396	0.364	1	chondrocytes 1	Cthrc1
0.00212975	1.32397	0.335	0.304	1	chondrocytes 1	Col27a1
0.00267328	1.12115	0.255	0.198	1	chondrocytes 1	Sox9
0.00856332	1.27408	0.514	0.612	1	chondrocytes 1	AY036118
0	2.32599	0.915	0.095	0	skeletal muscle cells 1	Acta1
0	1.99473	0.885	0.064	0	skeletal muscle cells 1	Tnnc2
0	1.91168	0.885	0.086	0	skeletal muscle cells 1	Myl1
0	1.67632	0.76	0.054	0	skeletal muscle cells 1	Tnnt3
0	1.51282	0.65	0.033	0	skeletal muscle cells 1	Ckm
0	1.43889	0.615	0.028	0	skeletal muscle cells 1	Sln
0	1.04118	0.45	0.019	0	skeletal muscle cells 1	Tceal7
1.32406e-275	2.19102	0.945	0.136	2.74174e-271	skeletal muscle cells 1	Mylpf
3.56625e-255	1.62519	0.78	0.09	7.38462e-251	skeletal muscle cells 1	Tnni2
3.50495e-179	1.0097	0.545	0.059	7.25771e-175	skeletal muscle cells 1	Myl4
1.97996e-69	1.26908	0.82	0.303	4.09991e-65	skeletal muscle cells 1	Smoc2
9.24872e-69	1.32582	0.995	0.538	1.91513e-64	skeletal muscle cells 1	Vcan
9.12798e-66	0.989121	0.775	0.252	1.89013e-61	skeletal muscle cells 1	Ebf2
4.14339e-60	0.881855	0.63	0.184	8.57972e-56	skeletal muscle cells 1	Cntfr
1.09495e-57	1.10207	0.43	0.097	2.2673e-53	skeletal muscle cells 1	Nppc
3.63641e-57	1.17021	0.975	0.613	7.52991e-53	skeletal muscle cells 1	Nrk
7.53333e-57	0.89713	0.68	0.21	1.55993e-52	skeletal muscle cells 1	Tnxb
8.59152e-56	0.855085	0.695	0.224	1.77905e-51	skeletal muscle cells 1	Sparcl1
1.09527e-55	1.05192	1	0.829	2.26797e-51	skeletal muscle cells 1	Dlk1
1.34977e-52	1.02589	1	0.687	2.79496e-48	skeletal muscle cells 1	Col6a1
8.81338e-52	0.848696	0.64	0.209	1.82499e-47	skeletal muscle cells 1	Fap
1.13445e-51	1.03621	1	0.631	2.3491e-47	skeletal muscle cells 1	Col6a3
2.08384e-51	0.841652	0.84	0.355	4.315e-47	skeletal muscle cells 1	Tpm2
2.1483e-51	0.86825	0.64	0.21	4.44849e-47	skeletal muscle cells 1	Col6a6
3.25936e-51	0.981553	1	0.795	6.74916e-47	skeletal muscle cells 1	Itm2a
2.34726e-50	1.19164	0.925	0.544	4.86047e-46	skeletal muscle cells 1	Ndn
9.97209e-50	1.11569	0.75	0.299	2.06492e-45	skeletal muscle cells 1	Cebpd
1.20163e-49	1.02364	0.96	0.461	2.48821e-45	skeletal muscle cells 1	Igf1
9.72718e-49	0.914249	0.7	0.253	2.01421e-44	skeletal muscle cells 1	Serpine2
9.12826e-48	0.936528	0.885	0.416	1.89019e-43	skeletal muscle cells 1	Nid1
1.59329e-47	0.874457	0.88	0.389	3.29922e-43	skeletal muscle cells 1	Tshz2
8.52555e-47	0.934326	0.985	0.645	1.76539e-42	skeletal muscle cells 1	Col6a2
1.92615e-46	1.02106	0.555	0.174	3.98847e-42	skeletal muscle cells 1	Rbp4
2.44006e-46	0.954556	0.96	0.556	5.05263e-42	skeletal muscle cells 1	Capn6
3.19592e-46	0.839069	0.725	0.282	6.61778e-42	skeletal muscle cells 1	Slc16a2
1.42251e-45	0.815732	0.93	0.392	2.94559e-41	skeletal muscle cells 1	Akap12
2.38883e-45	0.942	0.955	0.584	4.94654e-41	skeletal muscle cells 1	Basp1
2.21009e-44	0.93092	0.86	0.438	4.57643e-40	skeletal muscle cells 1	Tcf7l2
1.50979e-42	0.924091	0.99	0.683	3.12633e-38	skeletal muscle cells 1	Plagl1
2.36446e-40	0.936952	0.905	0.465	4.89609e-36	skeletal muscle cells 1	Ogn
3.61619e-38	0.846104	0.785	0.385	7.48804e-34	skeletal muscle cells 1	Bicc1
2.19661e-37	0.85639	0.9	0.471	4.54852e-33	skeletal muscle cells 1	Plpp3
1.08208e-36	0.866932	0.78	0.376	2.24067e-32	skeletal muscle cells 1	Lamb1
7.23885e-36	0.805282	0.99	0.788	1.49895e-31	skeletal muscle cells 1	Peg3
7.91211e-27	0.84334	0.73	0.396	1.63836e-22	skeletal muscle cells 1	Socs3
2.16549e-26	0.809139	0.69	0.359	4.48408e-22	skeletal muscle cells 1	Phactr2
0	6.78067	0.995	0.136	0	skeletal muscle cells 2	Mylpf
0	6.54945	0.937	0.095	0	skeletal muscle cells 2	Acta1
0	6.24537	0.953	0.085	0	skeletal muscle cells 2	Myl1
0	6.13462	0.942	0.063	0	skeletal muscle cells 2	Tnnc2
0	5.59932	0.853	0.054	0	skeletal muscle cells 2	Tnnt3
0	5.46791	0.858	0.09	0	skeletal muscle cells 2	Tnni2
0	5.09375	0.726	0.032	0	skeletal muscle cells 2	Ckm
0	4.87525	0.8	0.057	0	skeletal muscle cells 2	Myl4
0	4.60037	0.637	0.028	0	skeletal muscle cells 2	Sln
0	4.18423	0.616	0.019	0	skeletal muscle cells 2	Tceal7
0	4.03124	0.711	0.054	0	skeletal muscle cells 2	Tnni1
0	3.75497	0.526	0.022	0	skeletal muscle cells 2	Tnnc1
0	3.29546	0.437	0.009	0	skeletal muscle cells 2	Csrp3
0	3.19364	0.479	0.018	0	skeletal muscle cells 2	Pgam2
0	3.07077	0.374	0.009	0	skeletal muscle cells 2	Myoz1
0	3.00505	0.379	0.015	0	skeletal muscle cells 2	Apobec2
0	2.8593	0.416	0.007	0	skeletal muscle cells 2	Itgb1bp2
0	2.65366	0.389	0.008	0	skeletal muscle cells 2	Myoz2
2.22163e-280	2.45563	0.295	0.01	4.60034e-276	skeletal muscle cells 2	Cox6a2
4.15809e-261	4.4609	0.968	0.157	8.61016e-257	skeletal muscle cells 2	Actc1
9.7353e-201	3.66164	0.532	0.053	2.01589e-196	skeletal muscle cells 2	Eno3
1.41151e-195	2.57304	0.353	0.023	2.92282e-191	skeletal muscle cells 2	Smpx
8.89803e-187	2.37406	0.326	0.02	1.84251e-182	skeletal muscle cells 2	Cav3
7.87599e-177	2.15514	0.289	0.017	1.63088e-172	skeletal muscle cells 2	Actn2
1.86635e-171	2.22579	0.274	0.015	3.86465e-167	skeletal muscle cells 2	Mustn1
3.93881e-168	3.22276	0.558	0.067	8.15609e-164	skeletal muscle cells 2	Tnnt2
2.43707e-147	3.51697	0.742	0.149	5.04644e-143	skeletal muscle cells 2	Tnnt1
4.90988e-138	4.43798	0.947	0.354	1.01669e-133	skeletal muscle cells 2	Tpm2
1.68042e-121	3.49152	0.674	0.147	3.47964e-117	skeletal muscle cells 2	Cryab
9.13278e-114	3.56475	0.611	0.126	1.89112e-109	skeletal muscle cells 2	Hspb1
3.06498e-108	2.50724	0.253	0.021	6.34665e-104	skeletal muscle cells 2	Myh3
2.39849e-89	2.13437	0.311	0.037	4.96656e-85	skeletal muscle cells 2	Hspb2
1.88551e-79	2.09386	0.258	0.029	3.90432e-75	skeletal muscle cells 2	Klhl41
9.09359e-77	1.91499	0.258	0.03	1.88301e-72	skeletal muscle cells 2	Fbxl22
2.5909e-66	2.60795	0.484	0.118	5.36498e-62	skeletal muscle cells 2	Acta2
9.57168e-66	2.29165	0.4	0.082	1.98201e-61	skeletal muscle cells 2	Gatm
1.4324e-52	1.99964	0.253	0.04	2.96607e-48	skeletal muscle cells 2	Chchd10
1.98049e-48	1.68625	0.368	0.08	4.101e-44	skeletal muscle cells 2	Myog
8.67519e-48	2.73936	0.474	0.155	1.79637e-43	skeletal muscle cells 2	Bex1
2.85544e-46	3.68695	0.747	0.547	5.91276e-42	skeletal muscle cells 2	Tpm1
3.66204e-42	2.57639	0.442	0.147	7.58298e-38	skeletal muscle cells 2	Des
1.58286e-29	2.34098	0.484	0.234	3.27762e-25	skeletal muscle cells 2	Gamt
5.11242e-25	2.45137	0.584	0.418	1.05863e-20	skeletal muscle cells 2	Cfl2
1.13332e-19	1.88772	0.611	0.541	2.34676e-15	skeletal muscle cells 2	Jpt1
4.08833e-12	1.98262	0.437	0.32	8.4657e-08	skeletal muscle cells 2	Bin1
2.50438e-10	1.84726	0.579	0.644	5.18581e-06	skeletal muscle cells 2	Aldoa
5.54851e-08	1.50236	0.595	0.719	0.00114893	skeletal muscle cells 2	Tpi1
7.78936e-07	1.49809	0.442	0.407	0.0161294	skeletal muscle cells 2	Tubb2b
5.82163e-05	1.62048	0.342	0.298	1	skeletal muscle cells 2	Pkig
0.00188945	2.34784	0.3	0.265	1	skeletal muscle cells 2	Mef2c
0	9.64526	1	0.025	0	neutrophils	S100a9
0	8.6747	1	0.025	0	neutrophils	S100a8
0	7.63557	1	0.02	0	neutrophils	Stfa1
0	7.52192	0.994	0.02	0	neutrophils	Cstdc5
0	7.39458	1	0.009	0	neutrophils	Cstdc4
0	7.07399	0.719	0.003	0	neutrophils	Ngp
0	6.8681	0.906	0.003	0	neutrophils	Retnlg
0	6.60728	0.982	0.003	0	neutrophils	Stfa2
0	6.5721	0.708	0.003	0	neutrophils	Camp
0	6.46511	0.889	0.006	0	neutrophils	Lcn2
0	6.45601	0.988	0.005	0	neutrophils	Stfa2l1
0	6.17587	0.959	0.021	0	neutrophils	Stfa3
0	5.67285	0.912	0.005	0	neutrophils	Csta2
0	5.52306	0.649	0.001	0	neutrophils	Ltf
0	5.51905	0.766	0.002	0	neutrophils	Olfm4
0	4.99805	0.959	0.062	0	neutrophils	Lyz2
0	4.81038	0.819	0.007	0	neutrophils	Mmp8
0	4.55304	0.947	0.012	0	neutrophils	Pglyrp1
0	4.50656	0.965	0.003	0	neutrophils	Wfdc21
0	4.42025	0.842	0.011	0	neutrophils	Ifitm6
0	4.22565	0.924	0.015	0	neutrophils	Hp
0	3.96514	0.889	0.006	0	neutrophils	Slpi
0	3.95952	0.965	0.04	0	neutrophils	Cd52
0	3.91804	0.789	0.014	0	neutrophils	Slc7a11
0	3.83478	0.988	0.078	0	neutrophils	Tyrobp
0	3.80534	0.825	0.001	0	neutrophils	Csta3
0	3.59085	0.953	0.052	0	neutrophils	Alox5ap
0	3.59001	0.708	0.009	0	neutrophils	Asprv1
0	3.5299	0.865	0.066	0	neutrophils	Srgn
0	3.48826	0.795	0.007	0	neutrophils	Mmp9
0	3.32712	0.55	0.012	0	neutrophils	Clec4d
0	3.28085	0.854	0.064	0	neutrophils	Lcp1
0	3.17221	0.871	0.06	0	neutrophils	Rac2
0	3.0299	0.766	0.035	0	neutrophils	Samsn1
0	2.93697	0.596	0.027	0	neutrophils	Cybb
0	2.90287	0.719	0.035	0	neutrophils	Ptprc
0	2.89641	0.696	0.008	0	neutrophils	Mcemp1
0	2.81371	0.725	0.053	0	neutrophils	Plaur
0	2.77093	0.924	0.082	0	neutrophils	Fcer1g
0	2.66866	0.807	0.067	0	neutrophils	Coro1a
0	2.6579	0.649	0.009	0	neutrophils	Gda
1.25785e-252	2.8097	0.567	0.042	2.60463e-248	neutrophils	Plek
1.38832e-202	3.2132	0.883	0.152	2.87479e-198	neutrophils	Msrb1
3.97475e-169	3.26634	0.901	0.194	8.23052e-165	neutrophils	Arhgdib
2.19084e-160	3.79008	0.865	0.193	4.53658e-156	neutrophils	Anxa1
6.55282e-152	2.75664	0.801	0.16	1.35689e-147	neutrophils	Gsr
9.46414e-136	3.85566	0.971	0.339	1.95974e-131	neutrophils	Thbs1
4.26543e-96	2.99702	0.883	0.315	8.83242e-92	neutrophils	Neat1
1.09399e-90	3.34473	0.339	0.039	2.26532e-86	neutrophils	Cxcl2
2.21004e-87	2.70276	0.924	0.565	4.57632e-83	neutrophils	Prdx5
0	5.30432	0.438	0.011	0	lymphoid progenitors	Cd74
0	4.43534	0.362	0.002	0	lymphoid progenitors	H2-Aa
0	4.19176	0.362	0.004	0	lymphoid progenitors	H2-Eb1
0	4.1141	0.369	0.009	0	lymphoid progenitors	H2-Ab1
0	3.20142	0.806	0.041	0	lymphoid progenitors	Cd52
0	2.42448	0.844	0.061	0	lymphoid progenitors	Rac2
0	2.34353	0.812	0.063	0	lymphoid progenitors	Laptm5
0	1.92986	0.506	0.018	0	lymphoid progenitors	Cytip
0	1.82511	0.281	0.006	0	lymphoid progenitors	Cd69
0	1.74744	0.481	0.019	0	lymphoid progenitors	Cd37
0	1.71857	0.45	0.013	0	lymphoid progenitors	Napsa
2.35597e-298	2.37701	0.319	0.01	4.87851e-294	lymphoid progenitors	Ighm
3.53841e-298	2.75325	0.8	0.067	7.32699e-294	lymphoid progenitors	Coro1a
1.73125e-294	1.73638	0.331	0.011	3.5849e-290	lymphoid progenitors	Ptprcap
2.31074e-292	2.73435	0.806	0.067	4.78486e-288	lymphoid progenitors	Srgn
6.64096e-262	1.84524	0.562	0.036	1.37514e-257	lymphoid progenitors	Ptprc
3.72735e-248	2.26249	0.725	0.065	7.71821e-244	lymphoid progenitors	Lcp1
1.5828e-241	1.77587	0.519	0.034	3.27751e-237	lymphoid progenitors	Psmb8
1.3682e-217	1.72829	0.269	0.01	2.83312e-213	lymphoid progenitors	Bcl2a1b
2.23555e-209	3.0523	0.312	0.014	4.62916e-205	lymphoid progenitors	Il1b
2.65903e-189	2.67594	0.719	0.08	5.50605e-185	lymphoid progenitors	Tyrobp
3.67289e-181	2.66221	0.525	0.046	7.60545e-177	lymphoid progenitors	Plac8
4.34132e-179	2.2052	0.756	0.098	8.98956e-175	lymphoid progenitors	H2-D1
4.89421e-175	2.08732	0.569	0.056	1.01344e-170	lymphoid progenitors	Emb
1.60445e-174	2.01305	0.275	0.013	3.32233e-170	lymphoid progenitors	Rgs1
5.52293e-165	2.71554	0.362	0.024	1.14363e-160	lymphoid progenitors	Ccl9
5.0021e-160	1.79568	0.706	0.083	1.03578e-155	lymphoid progenitors	Fcer1g
7.18719e-151	2.67363	0.525	0.054	1.48825e-146	lymphoid progenitors	Alox5ap
1.64894e-134	2.37491	0.713	0.118	3.41446e-130	lymphoid progenitors	Fxyd5
1.42452e-124	1.69566	0.275	0.018	2.94976e-120	lymphoid progenitors	Nlrp3
2.99731e-114	1.87408	0.606	0.094	6.20654e-110	lymphoid progenitors	H2-K1
3.62223e-114	1.78981	0.569	0.085	7.50054e-110	lymphoid progenitors	Stk17b
5.71591e-110	2.35472	0.719	0.146	1.18359e-105	lymphoid progenitors	Pim1
6.88578e-109	1.80586	0.4	0.043	1.42584e-104	lymphoid progenitors	Plek
3.98618e-98	1.80134	0.806	0.195	8.25419e-94	lymphoid progenitors	Arhgdib
3.80956e-96	1.90398	0.588	0.1	7.88846e-92	lymphoid progenitors	Lgals3
7.52877e-95	3.53473	0.25	0.019	1.55898e-90	lymphoid progenitors	Ccl4
6.2691e-83	1.79053	0.725	0.187	1.29814e-78	lymphoid progenitors	Tspo
2.17004e-79	2.87236	0.462	0.08	4.49351e-75	lymphoid progenitors	S100a4
3.09652e-70	2.15327	1	0.918	6.41195e-66	lymphoid progenitors	Tmsb4x
1.30358e-67	1.81025	0.581	0.14	2.69931e-63	lymphoid progenitors	Rel
2.2004e-62	2.15566	0.631	0.184	4.55637e-58	lymphoid progenitors	Lsp1
1.60488e-58	1.81618	0.288	0.04	3.32323e-54	lymphoid progenitors	Chchd10
2.80251e-53	1.92366	0.738	0.295	5.80316e-49	lymphoid progenitors	Ly6e
6.84516e-47	1.73893	0.856	0.591	1.41743e-42	lymphoid progenitors	Sh3bgrl3
4.85551e-36	1.88981	0.556	0.226	1.00543e-31	lymphoid progenitors	Ifi30
9.8307e-33	2.11105	0.656	0.317	2.03564e-28	lymphoid progenitors	Neat1
1.80276e-24	2.74996	0.794	0.674	3.73297e-20	lymphoid progenitors	Cst3
3.62809e-20	4.43355	0.262	0.08	7.51269e-16	lymphoid progenitors	Ifitm1
0.000120314	1.93056	0.125	0.284	1	lymphoid progenitors	Ctsk
0	6.53185	0.65	0.013	0	osteoblasts/ chondrocytes	Ibsp
0	3.62199	0.45	0.003	0	osteoblasts/ chondrocytes	Mmp13
0	2.59749	0.817	0.015	0	osteoblasts/ chondrocytes	Alpl
0	2.02654	0.85	0.049	0	osteoblasts/ chondrocytes	Runx2
0	1.95312	0.75	0.029	0	osteoblasts/ chondrocytes	Cfh
0	1.6173	0.533	0.008	0	osteoblasts/ chondrocytes	Omd
0	1.33425	0.525	0.007	0	osteoblasts/ chondrocytes	Sp7
0	1.29744	0.45	0.01	0	osteoblasts/ chondrocytes	Panx3
0	1.11274	0.433	0.009	0	osteoblasts/ chondrocytes	Satb2
0	1.08445	0.442	0.007	0	osteoblasts/ chondrocytes	Dlx5
6.45246e-290	6.13377	0.633	0.033	1.33611e-285	osteoblasts/ chondrocytes	Spp1
3.90341e-255	2.64678	0.4	0.014	8.0828e-251	osteoblasts/ chondrocytes	Ifitm5
3.38277e-192	2.26955	0.392	0.018	7.00471e-188	osteoblasts/ chondrocytes	Smpd3
8.83246e-141	2.55381	0.258	0.011	1.82894e-136	osteoblasts/ chondrocytes	Mmp9
1.66104e-134	1.27986	0.683	0.076	3.43951e-130	osteoblasts/ chondrocytes	Clec11a
2.16081e-129	1.72961	0.525	0.048	4.4744e-125	osteoblasts/ chondrocytes	Sgms2
7.7944e-113	1.12088	0.258	0.013	1.61399e-108	osteoblasts/ chondrocytes	Col22a1
1.03781e-108	2.43976	0.867	0.176	2.149e-104	osteoblasts/ chondrocytes	Nrp2
3.05017e-66	1.99805	0.633	0.136	6.31598e-62	osteoblasts/ chondrocytes	Tnc
3.13308e-65	1.63327	0.642	0.136	6.48767e-61	osteoblasts/ chondrocytes	Timp1
2.13709e-62	2.521	0.808	0.254	4.42527e-58	osteoblasts/ chondrocytes	Serpine2
3.48702e-60	1.43569	0.575	0.118	7.22058e-56	osteoblasts/ chondrocytes	Cdh2
1.59653e-58	1.062	0.633	0.14	3.30593e-54	osteoblasts/ chondrocytes	Tspan4
5.33442e-55	1.23404	0.642	0.153	1.1046e-50	osteoblasts/ chondrocytes	Gpc1
1.50895e-53	1.41566	0.775	0.226	3.12459e-49	osteoblasts/ chondrocytes	Cnn2
1.14292e-52	1.64743	0.817	0.263	2.36665e-48	osteoblasts/ chondrocytes	Mef2c
2.10955e-51	1.31155	0.55	0.113	4.36824e-47	osteoblasts/ chondrocytes	Ptch1
1.7417e-49	1.30947	0.683	0.184	3.60653e-45	osteoblasts/ chondrocytes	Tmem176a
5.84181e-43	1.34888	0.683	0.212	1.20966e-38	osteoblasts/ chondrocytes	Pth1r
3.57475e-42	1.14972	0.708	0.211	7.40223e-38	osteoblasts/ chondrocytes	Sdc2
1.97677e-41	1.41956	0.775	0.305	4.0933e-37	osteoblasts/ chondrocytes	Olfml3
1.72437e-39	1.0638	0.383	0.072	3.57065e-35	osteoblasts/ chondrocytes	Gpx3
1.84166e-39	1.2302	0.625	0.188	3.81352e-35	osteoblasts/ chondrocytes	Cpe
2.54485e-35	1.29543	0.892	0.47	5.26963e-31	osteoblasts/ chondrocytes	Pcolce
3.85536e-35	1.2109	0.717	0.274	7.98329e-31	osteoblasts/ chondrocytes	Gja1
4.65022e-34	1.05816	0.767	0.297	9.62922e-30	osteoblasts/ chondrocytes	Colec12
5.61227e-29	1.24986	0.825	0.391	1.16213e-24	osteoblasts/ chondrocytes	Fkbp10
1.09267e-27	1.06729	0.725	0.3	2.26259e-23	osteoblasts/ chondrocytes	Lox
2.3776e-26	1.22634	0.492	0.16	4.9233e-22	osteoblasts/ chondrocytes	Tmem119
1.23371e-25	1.15744	0.583	0.218	2.55465e-21	osteoblasts/ chondrocytes	Ptgis
6.36563e-25	1.08156	0.767	0.339	1.31813e-20	osteoblasts/ chondrocytes	Serpinf1
2.97544e-24	1.22387	0.867	0.578	6.16124e-20	osteoblasts/ chondrocytes	Tmem59
3.7073e-22	1.37113	0.808	0.547	7.6767e-18	osteoblasts/ chondrocytes	Tpm1
3.40894e-20	1.98948	0.983	0.811	7.0589e-16	osteoblasts/ chondrocytes	Col1a1
4.8682e-18	1.64892	0.95	0.841	1.00806e-13	osteoblasts/ chondrocytes	Col1a2
1.96589e-16	1.07687	0.308	0.098	4.07076e-12	osteoblasts/ chondrocytes	Col8a2
2.90413e-16	1.43028	0.983	0.851	6.01357e-12	osteoblasts/ chondrocytes	Sparc
8.86647e-12	1.1423	0.625	0.366	1.83598e-07	osteoblasts/ chondrocytes	Fkbp11
1.21451e-09	1.2149	0.658	0.449	2.51489e-05	osteoblasts/ chondrocytes	Igfbp5
8.74483e-07	1.71515	0.667	0.415	0.0181079	osteoblasts/ chondrocytes	Mgp
